# Supplementary material for: Dex-Benchmark: datasets and code to evaluate algorithms for transcriptomics data analysis
Source: PeerJ. 2023 Nov 8;11:e16351. doi: 10.7717/peerj.16351 (PMC10638921; doi:10.7717/peerj.16351)
Supplement: Supplemental Information 2 [file peerj-11-16351-s002.xlsx]

## Sheet: Sheet1
Table S1. ChIP-seq target gene set terms for dexamethasone targets from ChEA 2022 library
Target	Term	Species	Cell Line
NR3C1	NR3C1 27076634 ChIP-Seq BEAS2B Human Lung Inflammation	Human	BEAS2B
	NR3C1 21868756 ChIP-Seq MCF10A Human	Human	MCF10A
	NR3C1 23031785 ChIP-Seq PC12 Mouse	Mouse	PC12
NR0B1	NR0B1 18358816 ChIP-ChIP MESCs Mouse	Mouse	MESCs
NR1I2	NR1I2 20693526 ChIP-Seq LIVER Mouse	Mouse	Liver
