# Supplementary material for: Dex-Benchmark: datasets and code to evaluate algorithms for transcriptomics data analysis
Source: PeerJ. 2023 Nov 8;11:e16351. doi: 10.7717/peerj.16351 (PMC10638921; doi:10.7717/peerj.16351)
Supplement: Supplemental Information 3 [file peerj-11-16351-s003.xlsx]

## Sheet: Most_Opposite_Drugs_IDGTargets_
Table S2. Top 100 predicted drugs with L1000 consensus signatures most opposite to each IDG target, based on Pearson correlation coefficient.
	ADCK1	ADCK1	ADCK2	ADCK2	ADCK5	ADCK5	ADGRA2	ADGRA2	ADGRE1	ADGRE1	ADGRF5	ADGRF5	ADGRG5	ADGRG5	ALPK2	ALPK2	ALPK3	ALPK3	BCKDK	BCKDK	CACNA2D2	CACNA2D2	CACNG1	CACNG1	CACNG3	CACNG3	CAMK1D	CAMK1D	CAMK1G	CAMK1G	CAMKK1	CAMKK1	CAMKV	CAMKV	CATSPER2	CATSPER2	CDC42BPA	CDC42BPA	CDC42BPG	CDC42BPG	CDK10	CDK10	CDK14	CDK14	CDK15	CDK15	CDK19	CDK19	CDK20
	Drug	PCC	Drug	PCC	Drug	PCC	Drug	PCC	Drug	PCC	Drug	PCC	Drug	PCC	Drug	PCC	Drug	PCC	Drug	PCC	Drug	PCC	Drug	PCC	Drug	PCC	Drug	PCC	Drug	PCC	Drug	PCC	Drug	PCC	Drug	PCC	Drug	PCC	Drug	PCC	Drug	PCC	Drug	PCC	Drug	PCC	Drug	PCC	Drug
Rank
1	brivudine	-0.2748	BRD-K95761590	-0.2453	anandamide	-0.3275	disulfiram	-0.4031	SB-683698	-0.394	MDL-73005EF	-0.4476	disulfiram	-0.4892	cercosporin	-0.4111	methocarbamol	-0.377	BRD-K43286821	-0.3843	SA-25547	-0.3966	temozolomide	-0.3586	pimavanserin	-0.4748	triciribine	-0.3198	syringic-acid	-0.3673	fasudil	-0.34	probucol	-0.3757	ivabradine	-0.3499	BRD-K10698156	-0.3352	BTS-54505	-0.348	BRD-K45042519	-0.5169	BRD-K23430405	-0.3005	BRD-K05519962	-0.2686	fasudil	-0.3136	CG-930
2	cercosporin	-0.2691	BRD-K98803880	-0.2373	JNJ-38877605	-0.3204	SA-25547	-0.3991	iproniazid	-0.3933	BRD-K97006656	-0.4231	I-606051	-0.4357	BRD-A49680073	-0.3801	ticagrelor	-0.3649	BRD-K34174785	-0.312	I-606061	-0.386	PF-02545920	-0.3247	ticagrelor	-0.4663	BRD-K87602457	-0.2979	BRD-K91585756	-0.2558	chloroquine	-0.3108	BRD-K20986251	-0.375	sarcosine	-0.3458	BRD-K63960902	-0.3306	pritelivir	-0.3059	BRD-K61621331	-0.4959	BRD-K67944552	-0.2848	BRD-K78481586	-0.255	DAC-009	-0.3006	BRD-K94881465
3	BRD-K19624190	-0.2649	BRD-K11474067	-0.2339	cilostazol	-0.3159	BRD-K51927648	-0.3903	ketamine	-0.3621	BRD-M23109796	-0.4105	BRD-A09719808	-0.4313	BRD-K98824517	-0.376	lithium-chloride	-0.3463	BRD-K32644160	-0.2992	cercosporin	-0.3717	sulfadimidine	-0.3227	linsidomine	-0.4543	BRD-A47428621	-0.2961	BRD-K40685792	-0.2552	BRD-K76210487	-0.3031	aminolevulinic-acid	-0.3722	trandolapril	-0.3155	BRD-K93496326	-0.3277	BMS-707035	-0.2838	BRD-K02269304	-0.445	BRD-K02315086	-0.2799	SANT-1	-0.2491	BRD-K26570871	-0.2962	pravastatin
4	BRD-K71935468	-0.2632	BRD-K41876347	-0.2309	D-serine	-0.3124	BRD-K10634221	-0.3859	NPK76-II-72-1	-0.3586	NMDA	-0.4088	BRD-A93942655	-0.4309	BRD-A09719808	-0.368	zolpidem	-0.337	BRD-K68424387	-0.2987	tegaserod	-0.3677	BRD-K94014790	-0.3096	FK-888	-0.4436	BRD-K07164317	-0.2937	BRD-K50659736	-0.2422	melatonin	-0.2999	alizapride	-0.3559	NU-7026	-0.3147	BRD-K32751688	-0.3271	ML-89-9	-0.2835	BRD-K89447678	-0.4364	BRD-K82509605	-0.2794	telmisartan	-0.2465	gatifloxacin	-0.2913	MK-0812
5	BRD-K41925105	-0.2545	AVL-292	-0.2307	cromoglicic-acid	-0.312	BRD-A58924247	-0.3839	T-0156	-0.3535	GDC-0199	-0.3895	chrysenequinone	-0.4229	BRD-K41925105	-0.3649	BRD-K01543453	-0.3356	BRD-K63086103	-0.2969	I-606051	-0.3649	rupatadine	-0.301	clofibric-acid	-0.4242	BRD-K68732617	-0.2903	BRD-K06519744	-0.2308	cabozantinib	-0.2955	luliconazole	-0.3454	griseofulvin	-0.3095	BRD-K52300725	-0.3222	capsaicin	-0.2828	BRD-K66572611	-0.4357	BRD-K04883440	-0.2765	BRD-K16111325	-0.2455	WH-4023	-0.2876	OVE-238
6	ketamine	-0.2541	BRD-K01237277	-0.2283	LY-2886721	-0.3108	BRD-A09719808	-0.3825	BRD-K92593565	-0.342	finasteride	-0.3888	BRD-K99633092	-0.4129	I-606061	-0.3607	arbutin	-0.3243	BRD-K72913953	-0.2946	BRD-A68065211	-0.3602	selegiline	-0.301	cyclizine	-0.4236	BRD-K74198088	-0.2885	BRD-K48749255	-0.2287	BRD-K74271701	-0.2925	otilonium	-0.3333	erteberel	-0.3061	BRD-K06519744	-0.3196	dutasteride	-0.2795	BRD-K38766433	-0.4356	BRD-K49103797	-0.276	BRD-K02446652	-0.2331	BRD-K62590938	-0.2874	BRD-K29965657
7	BRD-K83238251	-0.254	BRD-K28728910	-0.2283	GSK-J1	-0.3106	BRD-K07396820	-0.3819	tacrine	-0.3337	CGS-21680	-0.3809	BRD-K85888199	-0.4096	BRD-A93942655	-0.36	galeterone	-0.3224	erythrosine	-0.2923	puromycin	-0.3585	FK-888	-0.3006	BRD-K01543453	-0.4166	BRD-K45833502	-0.288	BRD-K43771394	-0.2268	BRD-K74035204	-0.2919	lorcaserin	-0.3314	folic-acid	-0.306	BRD-K21216453	-0.3143	ZK-93426	-0.2779	BRD-K62226454	-0.4341	BRD-A03764094	-0.2737	BRD-K20986251	-0.2268	BRD-K12271646	-0.2852	APO-866
8	disulfiram	-0.2538	BRD-K69096174	-0.2266	yohimbine	-0.306	BRD-K97348029	-0.3817	BRD-A79316179	-0.3312	D-609	-0.3525	BRD-K80786583	-0.4055	BRD-K28916077	-0.359	linsidomine	-0.3177	BRD-K39664334	-0.2919	BRD-A09719808	-0.3564	BRD-K41396351	-0.2982	griseofulvin	-0.4157	BRD-K10748141	-0.2867	BRD-K51147043	-0.2266	gossypin	-0.2916	marbofloxacin	-0.3255	REV-5901	-0.3051	BRD-K04513994	-0.3138	netupitant	-0.276	BRD-K96596828	-0.4322	BRD-K85684641	-0.2721	BRD-K56855930	-0.2257	BRD-K94347944	-0.2825	BRD-K73206088
9	BRD-K25517783	-0.2459	BRD-K46161579	-0.2261	lorcaserin	-0.3052	BRD-K80763723	-0.3808	BRD-K56285711	-0.3295	acrivastine	-0.347	BRD-A49680073	-0.4041	BRD-K71935468	-0.3588	IB-MECA	-0.316	BRD-K05586628	-0.2872	BRD-K76541957	-0.356	quercetin	-0.2958	famciclovir	-0.414	BRD-K29771129	-0.2858	BRD-K71590663	-0.2258	phenoxazine	-0.2861	AZD-7687	-0.3252	entecavir	-0.3044	BRD-K40685792	-0.309	methocarbamol	-0.2757	BRD-K09017160	-0.429	BRD-K49184477	-0.271	epicatechin	-0.2249	amtolmetin-guacil	-0.2801	enalapril
10	BRD-K33324635	-0.2432	BRD-K00853706	-0.2254	voglibose	-0.2977	BRD-K86104966	-0.3802	BRD-K39223685	-0.3295	metoprolol	-0.3459	I-606061	-0.4012	BRD-A68065211	-0.3575	BRD-K35442564	-0.3126	BRD-K47841020	-0.2868	BRD-K41925105	-0.3526	argatroban	-0.2929	temoporfin	-0.4131	BRD-K13646706	-0.2836	lufenuron	-0.2257	BRD-K22698363	-0.2814	adatanserin	-0.324	temoporfin	-0.3035	BRD-K52223190	-0.3078	BRD-K44752364	-0.2725	BRD-K38209615	-0.4259	BRD-K10241968	-0.2707	BRD-K76425766	-0.2238	TWS-119	-0.2796	carbamazepine
11	iodoacetic-acid	-0.242	gangaleoidin	-0.2219	JW-55	-0.2938	BRD-K23435841	-0.3796	BRD-K69569958	-0.3291	lisinopril	-0.345	BRD-A49848186	-0.4009	NSC-663284	-0.3572	BRD-K95428783	-0.3078	BRD-K78656517	-0.2858	K784-3187	-0.3526	BRD-K19875720	-0.2909	dapivirine	-0.4111	BRD-K53552465	-0.2818	mebeverine	-0.2245	FTI-276	-0.2787	cholic-acid	-0.3228	2-iminobiotin	-0.303	BRD-K51832753	-0.3078	flutrimazole	-0.2717	BRD-K24523560	-0.4258	BRD-K31851055	-0.2702	pepstatin	-0.223	bisoprolol	-0.274	BRD-K02269790
12	CINK-4	-0.2418	BRD-K64451058	-0.2213	marbofloxacin	-0.2927	BRD-K76541957	-0.3773	BRD-K95854766	-0.3291	acifran	-0.3449	BCI-hydrochloride	-0.3986	K784-3187	-0.3476	BRD-K87010860	-0.3042	BRD-K76257309	-0.2854	disulfiram	-0.3491	BRD-A96686988	-0.2886	rupatadine	-0.4082	BRD-K95822658	-0.2813	levallorphan	-0.2224	fludarabine	-0.2753	API-001	-0.319	CP-466722	-0.3024	BRD-K31844308	-0.3073	saxagliptin	-0.2703	BRD-K64823749	-0.4242	BRD-K22606370	-0.27	filgotinib	-0.2224	BRD-K26559753	-0.2714	BRD-K55630727
13	GALR3_GALANIN	-0.2397	orphenadrine	-0.2202	VX-745	-0.2926	BRD-K68314790	-0.3753	ICI-192605	-0.3281	clofibric-acid	-0.3443	BRD-K78385490	-0.3979	TAS-103	-0.3476	BRD-K21771449	-0.302	MW-SHH-61	-0.2847	BRD-K53932786	-0.349	BRD-K28139946	-0.2868	BRD-K30252238	-0.4066	BRD-K05639803	-0.2762	BRD-K38596918	-0.2212	BRD-K03265347	-0.2753	VT-464	-0.3152	zolpidem	-0.2982	BRD-K07802542	-0.303	E-2012	-0.2689	BRD-A96183603	-0.4188	BRD-K24004917	-0.2699	BRD-K47036878	-0.2198	BRD-K26553253	-0.2702	BRD-K08703257
14	I-606051	-0.2368	BRD-K58196326	-0.2183	actarit	-0.2914	BRD-K80807286	-0.3703	BRD-K12531686	-0.3251	zolpidem	-0.3383	carfilzomib	-0.3975	BRD-A49848186	-0.3473	felbinac	-0.3013	BRD-K28535931	-0.2843	BRD-K99633092	-0.3487	pravastatin	-0.2859	modafinil	-0.4064	BRD-A26952628	-0.2744	glycerol	-0.2211	secoisolariciresinol	-0.2752	DMP-777	-0.315	saxagliptin	-0.2975	BRD-K58208155	-0.2996	REV-5901	-0.2677	BRD-K73110675	-0.4187	BRD-K14081852	-0.2698	SB-431542	-0.219	varenicline	-0.2702	BRD-K19829092
15	BRD-K80786583	-0.2364	BRD-K62102480	-0.2159	BRD-K20986251	-0.2903	BRD-K43025624	-0.37	BRD-K87532481	-0.3237	N-6022	-0.3304	puromycin	-0.397	BRD-K53932786	-0.3449	PYM-50028	-0.3003	BRD-K52423731	-0.2812	heliomycin	-0.3454	GSK-J2	-0.2856	GSK-J2	-0.4045	BRD-K62102480	-0.273	BRD-K62716919	-0.2196	BRD-A79316179	-0.2748	vortioxetine	-0.3132	tirasemtiv	-0.2972	BRD-K65446780	-0.2965	tirasemtiv	-0.2643	BRD-K54453373	-0.4185	BRD-K06519744	-0.2693	BRD-K35727000	-0.2178	BRD-K26836050	-0.27	SA-1457797
16	BRD-K58113140	-0.2303	BRD-K43286821	-0.2147	SB-683698	-0.2831	BRD-K72651085	-0.3692	BRD-A57982699	-0.3237	KIN001-055	-0.3276	EMF-sumo1-39	-0.3966	amsacrine	-0.3414	racecadotril	-0.2994	BRD-K82367827	-0.2792	BNTX	-0.345	oxfendazole	-0.2807	KIN001-055	-0.4014	BRD-K05261060	-0.2707	BRD-K58052247	-0.2195	BRD-K85622666	-0.2744	riociguat	-0.3099	sodium-gualenate	-0.2955	BRD-K92365616	-0.2925	sarcosine	-0.2605	BRD-K04731905	-0.4184	BRD-K39710695	-0.2654	marbofloxacin	-0.2158	minoxidil	-0.2679	LY-2365109
17	BRD-K69048559	-0.2288	zaleplon	-0.2146	ALX-5407	-0.2818	BRD-K41517267	-0.3689	ICI-162846	-0.3223	safinamide	-0.3233	BRD-K37940862	-0.3961	3-Cl-AHPC	-0.3354	BRD-K30643363	-0.2993	BRD-K43186783	-0.2788	BRD-A93942655	-0.3441	BRD-K88478877	-0.2787	balicatib	-0.4009	BRD-K45044525	-0.2683	atipamezole	-0.2192	DR-2313	-0.2736	cianidanol	-0.3096	nemonapride	-0.2954	BRD-K08504955	-0.2894	BRD-K01573538	-0.2602	BRD-K55891520	-0.418	BRD-K88960810	-0.2653	BRD-K71007902	-0.2152	BRD-K89362730	-0.2678	levofloxacin
18	BRD-K99633092	-0.2284	valdecoxib	-0.2144	methiopril	-0.2814	BRD-K91399333	-0.3683	BRD-K14122415	-0.3221	naftidrofuryl	-0.3158	gambogic-acid	-0.3953	BRD-K99633092	-0.3349	clofibric-acid	-0.2983	deferiprone	-0.2786	BRD-A49680073	-0.3393	BRD-K94588743	-0.2774	SCH-58261	-0.3965	BRD-K83752863	-0.2681	BRD-K75177817	-0.2175	BRD-K24665987	-0.2714	anandamide	-0.3056	cabozantinib	-0.2925	BRD-K11054415	-0.2888	resorcinol	-0.26	BRD-K57022684	-0.4177	BRD-K78311779	-0.2653	BRD-K09068728	-0.215	BRD-K74035204	-0.2673	ozagrel
19	puromycin	-0.2281	BRD-K87175237	-0.2133	KIN001-269	-0.2809	BRD-K91779437	-0.3672	BRD-K65005459	-0.3216	aclidinium	-0.3131	BRD-K77547920	-0.3926	BRD-K05153001	-0.3337	flecainide	-0.2959	CGS-20625	-0.2784	triciribine	-0.339	levofloxacin	-0.2761	lasalocid	-0.3963	BRD-K99028283	-0.2678	BRD-K28276275	-0.2174	BRD-K94049419	-0.2704	actarit	-0.3018	levocetirizine	-0.2898	BRD-K46824282	-0.2885	BRD-K31260488	-0.2547	BRD-K95111937	-0.4175	BRD-K04251837	-0.265	BRD-K47821225	-0.2138	BRD-K52436508	-0.2672	reboxetine
20	BRD-K41322154	-0.2281	BRD-K77328005	-0.2131	alizapride	-0.2785	BRD-K15876355	-0.3671	BRD-K94082609	-0.3214	cefepime	-0.3129	triciribine	-0.3902	BRD-K28934562	-0.3334	temoporfin	-0.295	BRD-K01853144	-0.2772	BRD-K05153001	-0.3386	BRD-K70941721	-0.2725	nesbuvir	-0.3958	BRD-K60777422	-0.2668	tandutinib	-0.2168	BRD-K18096819	-0.2704	imexon	-0.2955	BMS-707035	-0.2885	BRD-K56917655	-0.2884	torasemide	-0.2541	BRD-K02371763	-0.4163	BRD-K59100858	-0.2551	BRD-K13046565	-0.2135	BRD-K28008176	-0.2656	TL-AA09
21	BRD-K28366633	-0.2277	BRD-K18864235	-0.2129	AZD-7687	-0.2755	BRD-K58214070	-0.3647	ME-0328	-0.3204	rifabutin	-0.3112	BNTX	-0.3888	BRD-K32896438	-0.3328	ropinirole	-0.295	BRD-K30079954	-0.2768	BRD-K58214070	-0.3377	BRD-K86070914	-0.2724	diazoxide	-0.3949	BRD-A14803952	-0.2658	BRD-K59131688	-0.2165	PT-630	-0.2665	BRD-K34485477	-0.295	chenodiol	-0.2867	BRD-K83994491	-0.2877	BRD-K15987804	-0.2526	BRD-A76905089	-0.4134	auranofin	-0.255	BRD-K73494324	-0.2123	BRD-K67155745	-0.2644	BRD-A52518985
22	BRD-K77832645	-0.2273	BRD-K59402582	-0.2127	fluvoxamine	-0.2752	BRD-K10241968	-0.3646	BRD-K05777604	-0.3203	quinine	-0.311	SA-25547	-0.3867	disulfiram	-0.3322	griseofulvin	-0.2946	meloxicam	-0.2766	BRD-K80786583	-0.3341	BRD-K66419338	-0.2718	N-6022	-0.3946	BRD-A00776891	-0.2651	BRD-A94740628	-0.2162	swainsonine	-0.2655	methiopril	-0.2941	setiptiline	-0.2867	BRD-K58412301	-0.2867	rociletinib	-0.252	BRD-A47428621	-0.4132	BRD-K58208155	-0.2547	BRD-K74796495	-0.2122	BRD-K43292469	-0.2642	NVP-DPP728
23	I-606061	-0.2262	BRD-K40958081	-0.2123	felodipine	-0.2733	primaquine	-0.3635	BRD-K51003626	-0.3195	honokiol	-0.3105	p-rosanilinehcl	-0.3856	I-606051	-0.3316	BRD-A42966393	-0.2889	BRD-K21584435	-0.2762	BRD-K31706415	-0.3333	BRD-K87311987	-0.2699	apafant	-0.3941	BRD-K74294292	-0.2624	lomerizine	-0.2154	BRD-K95417411	-0.2647	JNJ-38877605	-0.288	methocarbamol	-0.2861	BRD-A54490075	-0.2856	BRD-K83727172	-0.2518	BRD-K48611791	-0.4125	BRD-K68347834	-0.2539	BRD-K38294617	-0.2115	BRD-K59049030	-0.2624	BRD-K71590663
24	BRD-K18163752	-0.2257	BRD-K61209548	-0.2121	cholic-acid	-0.2727	BRD-K51322795	-0.3629	AST-1306	-0.3174	procaterol	-0.3081	BRD-K95352812	-0.3856	SA-25547	-0.3278	benzbromarone	-0.2889	BRD-K18621941	-0.2756	BRD-K28916077	-0.3323	BRD-K06519744	-0.2698	acifran	-0.3927	BRD-K99078335	-0.2622	BRD-K20178228	-0.2153	BRD-K89362730	-0.2646	BRD-A08789708	-0.2873	lacosamide	-0.2824	BRD-K67090705	-0.2835	folic-acid	-0.2488	BRD-K43224838	-0.411	BRD-K47409867	-0.2539	BRD-K95047050	-0.2113	BRD-K49662642	-0.2622	risperidone
25	BRD-K84514454	-0.2242	BRD-K01311880	-0.212	GDC-0834	-0.2715	BRD-K37940862	-0.3626	BRD-K12015168	-0.3165	BRD-K70170026	-0.3067	BRD-K06765193	-0.3852	ryuvidine	-0.3244	BRD-K59019422	-0.2887	BRD-K04568082	-0.2753	BRD-A49848186	-0.3305	BRD-K15107389	-0.2697	cinaciguat	-0.3912	BRD-K75038426	-0.262	BRD-K99760897	-0.2144	mestranol	-0.2642	pyrazinamide	-0.2862	ticagrelor	-0.2824	BRD-K92770212	-0.282	TAK-285	-0.2487	BRD-K89931949	-0.4079	BRD-K64268886	-0.2536	indoramin	-0.2109	acexamic-acid	-0.2618	tolcapone
26	BNTX	-0.223	BRD-K69087429	-0.212	grazoprevir	-0.2712	K784-3187	-0.3624	BRD-K92758184	-0.3163	azathioprine	-0.306	BRD-K05153001	-0.3849	BRD-U86222656	-0.3242	BRD-A00680357	-0.2884	BRD-K36317223	-0.2745	BRD-K24156250	-0.3278	BRD-K70468140	-0.2696	cyanocobalamin	-0.39	BRD-K12226398	-0.2612	BRD-K59434830	-0.2136	losartan	-0.2639	KIN001-269	-0.2861	famciclovir	-0.2817	BRD-M29192968	-0.2816	hydrastinine	-0.2473	BRD-K02637547	-0.4077	BRD-K85951787	-0.2536	BRD-K76457661	-0.209	BRD-K30301272	-0.2615	BRD-K33396764
27	TAS-103	-0.223	BRD-K69872823	-0.2119	vinpocetine	-0.2704	BRD-K47292239	-0.3616	BRD-A84867566	-0.3153	MDL-29951	-0.3054	F-1566-0341	-0.381	BNTX	-0.3236	BRD-K88038091	-0.2857	BRD-K33863933	-0.2737	BRD-K08448573	-0.3276	BRD-K97485863	-0.2695	BRD-K15099225	-0.389	BRD-K54903703	-0.261	BRD-A00327403	-0.2129	BRD-K47417426	-0.2631	D-serine	-0.2856	guanaben-acetate	-0.2816	BRD-K57051157	-0.2814	BRD-K79025148	-0.2466	BRD-K47821225	-0.4063	BRD-K42508877	-0.2536	BRD-A68820570	-0.2088	FTI-276	-0.2607	BRD-K44061011
28	BRD-K44366801	-0.2204	BRD-A80035237	-0.2115	ABT-202	-0.2697	BRD-K23956364	-0.361	BRD-K55256232	-0.3148	primidone	-0.3048	BRD-K24156250	-0.3794	BRD-K79390395	-0.3232	bifemelane	-0.2851	BRD-K69393995	-0.2724	BRD-A58924247	-0.326	lufenuron	-0.2689	doconexent	-0.389	BRD-A68123879	-0.2603	BRD-K79688948	-0.2129	PF-04217903	-0.263	felodipine	-0.2841	ibutamoren	-0.2811	BRD-K35909757	-0.2784	aspirin	-0.2439	BRD-K33461572	-0.406	BRD-K81982648	-0.2535	GW-7647	-0.2087	verapamil	-0.2604	BRD-A59995060
29	CI-1040	-0.2203	BRD-K17059629	-0.2107	biochanin-a	-0.2687	BRD-A06149038	-0.3596	BRD-K48102350	-0.3147	nilvadipine	-0.3042	CVF-SUMO-11	-0.3765	BRD-A37735495	-0.3231	KU-C104488	-0.2848	BRD-K45569026	-0.272	rhodomyrtoxin-b	-0.325	BRD-K79264000	-0.2688	methylphenidate	-0.3867	BRD-K95922469	-0.2599	Y-27632	-0.2125	BRD-K77508012	-0.2626	Y-26763	-0.2814	dapivirine	-0.2802	BRD-K44328896	-0.2771	fipronil	-0.2404	BRD-K85392247	-0.4016	BRD-A06149038	-0.2534	BRD-K86048057	-0.2077	BRD-K27982554	-0.26	Y-27632
30	BRD-K28916077	-0.2203	BRD-K96061818	-0.2089	pirfenidone	-0.2674	BRD-K82126187	-0.3584	BRD-K54028343	-0.3134	GSK-429286A	-0.3029	BRD-A40431293	-0.3754	BRD-A18411371	-0.3231	BRD-K78337983	-0.2848	BRD-K68379391	-0.2717	BRD-K95352812	-0.3248	BRD-K94439911	-0.2684	BRD-K23956364	-0.3852	BRD-K45612428	-0.2589	rotenonic-acid	-0.2113	BRD-K50368246	-0.2625	SR-57227A	-0.2808	metatinib	-0.2769	BRD-K39709957	-0.276	sodium-gualenate	-0.2394	BRD-K59938516	-0.4013	BRD-K50942788	-0.253	BRD-A42831637	-0.2072	BRD-K59544784	-0.2595	BRD-K30973842
31	BRD-K07259155	-0.2201	BRD-K31112909	-0.2081	CTB	-0.2674	p-rosanilinehcl	-0.357	BRD-K90208654	-0.313	OVE-208	-0.3004	BRD-A26222320	-0.3737	K784-3131	-0.3216	meglitinide	-0.2846	BRD-K42475945	-0.2716	BRD-K28366633	-0.3243	BRD-K75430629	-0.2677	inositol	-0.3849	BRD-K32251128	-0.2589	BRD-K15997423	-0.21	BRD-K49673270	-0.2596	ipratropium	-0.2793	capsaicin	-0.2761	BRD-K03540982	-0.2759	BRD-K44098776	-0.2379	BRD-K82842087	-0.4005	BRD-K99116119	-0.2529	BRD-K41862560	-0.2067	indinavir	-0.2586	temozolomide
32	BRD-K70116387	-0.2187	BRD-K74109371	-0.2075	SB-203580	-0.2655	BRD-K68347834	-0.3567	BRD-K24017250	-0.3125	UK-383367	-0.2991	BRD-K60070073	-0.3734	heliomycin	-0.3214	BRD-K78438852	-0.2838	BRD-K09166899	-0.2715	BRD-A18725729	-0.3226	macitentan	-0.2673	finasteride	-0.3832	BRD-K01045229	-0.2584	BRD-K43388152	-0.2099	sparfosic-acid	-0.2583	BRD-K81736443	-0.2791	oxiconazole	-0.276	STK-249718	-0.2756	PF-04457845	-0.2377	BRD-K26063034	-0.3993	BRD-K73027631	-0.2527	BRD-K49080168	-0.2051	BRD-K31533112	-0.2584	melatonin
33	BRD-K61087440	-0.2186	BRD-K99028283	-0.2065	lorglumide	-0.2635	BRD-K13044705	-0.3565	GW-2580	-0.3116	rebamipide	-0.2982	BRD-K18163752	-0.3724	STK-397047	-0.3206	cefdinir	-0.283	BRD-K30935394	-0.2711	BVT-948	-0.3221	BRD-K28619632	-0.2671	trimipramine	-0.3783	BRD-K87269010	-0.2584	o-anisidinehcl	-0.2091	BRD-K59049030	-0.2578	cevimeline	-0.2775	BRD-K15322427	-0.2746	BRD-K77663497	-0.2732	lobenzarit	-0.2366	BRD-K04095185	-0.3986	BRD-K44944875	-0.2527	BRD-K47261271	-0.2048	BRD-A79316179	-0.2581	fenoldopam
34	BRD-K57643011	-0.2186	BRD-K43405658	-0.2064	loxoprofen	-0.2635	K784-3131	-0.3544	BRD-K87412446	-0.3112	apafant	-0.2982	NSC-663284	-0.372	puromycin	-0.3198	BRD-K28728910	-0.2813	BRD-K26759399	-0.2704	EMF-sumo1-39	-0.3217	DPCPX	-0.2665	macitentan	-0.377	BRD-K14763154	-0.2568	SGC-707	-0.2089	BRD-K49662642	-0.2574	GSK-2636771	-0.2757	BRD-K17139153	-0.2743	BRD-K32418104	-0.2732	BRD-K33297438	-0.2363	BRD-K51934291	-0.3974	BRD-K21416096	-0.2526	BRD-K63591202	-0.2046	BRD-K76210487	-0.2578	BRD-K57016430
35	BRD-K60127720	-0.2183	selegiline	-0.206	lidocaine	-0.2627	BRD-A49680073	-0.3539	BRD-K63383299	-0.3095	pindolol	-0.2972	BRD-K76541957	-0.3718	BRD-K19624190	-0.3187	LY-2365109	-0.2805	BRD-K19264579	-0.2698	CVF-SUMO-11	-0.3216	BRD-K89748417	-0.2647	quinine	-0.3763	RG7112	-0.2565	BRD-K70468140	-0.2089	bucladesine	-0.2567	PS-178990	-0.2749	avasimibe	-0.2719	BRD-K96987864	-0.2728	meglitinide	-0.2362	BRD-K88085458	-0.3971	BRD-K79020643	-0.2523	BRD-K34485477	-0.2032	BRD-K28813194	-0.2572	BRD-K08388529
36	devazepide	-0.2181	BRD-K53104784	-0.205	sertaconazole	-0.2621	BRD-K53932786	-0.3519	BRD-K02548315	-0.3089	BRD-A92800748	-0.296	BRD-K28366633	-0.3711	SAR405838	-0.3178	BRD-K91421454	-0.2781	BRD-K08461556	-0.2695	BRD-K41652870	-0.3216	BRD-K57045425	-0.2642	quercetin	-0.3743	BRD-K37929710	-0.2564	BRD-K66909449	-0.2085	HDAC1-selective	-0.2561	pirfenidone	-0.2735	linsidomine	-0.2719	BRD-K50114736	-0.2722	BRD-K12623437	-0.2356	BRD-K29992178	-0.3971	BRD-K20906316	-0.2502	BRD-K01602319	-0.2031	BRD-K03916755	-0.2555	fumonisin-b1
37	BRD-A37735495	-0.218	DPCPX	-0.2049	anidulafungin	-0.2617	BRD-K74626943	-0.3496	BRD-K16512302	-0.3088	GSK-J2	-0.2956	BRD-K08448573	-0.3709	BRD-K20109053	-0.3174	BRD-K98695520	-0.2772	REV-5901	-0.2694	BRD-K37940862	-0.3209	BRD-K37431309	-0.2631	BRD-K37398853	-0.3712	BRD-K45717258	-0.2558	BRD-K46126513	-0.2084	CG-930	-0.256	moclobemide	-0.2727	MK-0752	-0.2709	BRD-K22510845	-0.2713	balaglitazone	-0.2353	BRD-K96389533	-0.3954	BRD-K56119660	-0.2502	BRD-K50919513	-0.2028	BRD-K07689069	-0.2551	SB-206553
38	BRD-K46306993	-0.2171	BRD-K15977595	-0.2048	danegaptide	-0.2582	BRD-K78762661	-0.3491	camicinal	-0.3085	griseofulvin	-0.2927	etoposide	-0.3707	BRD-A28105619	-0.3171	2-iminobiotin	-0.277	BRD-K92367471	-0.2681	BRD-K45400577	-0.3186	idelalisib	-0.2629	BRD-K51927648	-0.3699	BRD-K02269304	-0.2552	tetradecylthioacetic-acid	-0.2083	SA-244587	-0.2556	ALX-5407	-0.2722	bicalutamide	-0.2705	BRD-K39600742	-0.2712	BRD-K39345836	-0.2351	BRD-A51381734	-0.3953	BRD-K15444511	-0.2498	BRD-K88085458	-0.2025	BRD-K51185182	-0.2551	argatroban
39	BRD-K22694513	-0.2171	BRD-K67669478	-0.2044	BRD-K32112425	-0.2574	BRD-K68313733	-0.3489	BRD-K26941844	-0.3083	cabozantinib	-0.2913	z-leu3-VS	-0.37	BRD-K95352812	-0.3166	methylphenidate	-0.2768	BRD-K21610715	-0.267	BRD-K60870698	-0.318	BRD-K84685162	-0.2628	BRD-K59030325	-0.3673	BRD-K98953346	-0.2548	JW-55	-0.2081	BRD-K83487481	-0.255	dexfenfluramine	-0.2681	trovafloxacin	-0.2703	BRD-K48749255	-0.2711	BRD-K35470597	-0.2347	BRD-K45859834	-0.3951	BRD-A86415025	-0.2496	EPZ-015666	-0.2021	BRD-K21635957	-0.2542	BRD-K08887444
40	BRD-K27638063	-0.2169	BRD-K94646939	-0.2042	anacardic-acid	-0.2567	BRD-K61223323	-0.3488	BRD-K57242481	-0.3082	nevirapine	-0.2912	BRD-K98824517	-0.369	withaferin-a	-0.3162	proglumide	-0.2766	BRD-K56658444	-0.267	BRD-K78385490	-0.3165	BRD-K22062326	-0.2627	BRD-K00744507	-0.3654	BRD-A50701104	-0.2546	BRD-K46824282	-0.2076	BRD-K42969667	-0.2541	barasertib-HQPA	-0.2678	aminosalicylic-acid	-0.2668	BRD-K43126701	-0.2705	aminosalicylic-acid	-0.2344	BRD-K39435284	-0.393	BRD-K80763723	-0.2495	BRD-K12411950	-0.2021	BRD-K66494817	-0.254	guanadrel
41	bortezomib	-0.2165	BRD-K82367827	-0.204	venlafaxine	-0.2563	BRD-K65969715	-0.3485	granisetron	-0.3082	ropinirole	-0.2909	BRD-K71935468	-0.3675	BRD-A18725729	-0.3161	nevirapine	-0.2762	BRD-K15523383	-0.2644	K784-3188	-0.3159	BRD-A94740628	-0.2625	pinacidil	-0.3634	XMD-1499	-0.2544	BRD-K81293413	-0.2067	BRD-K94818765	-0.2539	BRD-K84798689	-0.2671	arbidol	-0.2668	BRD-K76176797	-0.2697	daidzein	-0.2343	BRD-K40923781	-0.3927	BRD-K61223323	-0.2484	BRD-K37654434	-0.2014	hypericin	-0.2538	BRD-K55591206
42	BCI-hydrochloride	-0.2143	BRD-K89260735	-0.2039	adatanserin	-0.255	BRD-A68065211	-0.3479	oxybenzone	-0.3081	BRD-A62591245	-0.2907	cercosporin	-0.3665	BCI-hydrochloride	-0.3145	MK-0752	-0.2756	BRD-K98969488	-0.2638	suloctidil	-0.3157	BRD-K86986621	-0.2617	meclofenamic-acid	-0.3629	BRD-K62577212	-0.2535	pacritinib	-0.2066	BRD-K65107903	-0.2537	AST-1306	-0.267	BRD-K16154498	-0.2667	BRD-K95591629	-0.2691	ZD-7114	-0.2332	BRD-K34377350	-0.3922	BRD-K83721789	-0.2479	LY-2157299	-0.2009	trazodone	-0.2535	BRD-K29983336
43	BRD-A49848186	-0.214	BRD-K41192699	-0.2037	KIN001-260	-0.2548	BRD-A93942655	-0.3475	BRD-M91876180	-0.308	lenvatinib	-0.2904	BRD-K41925105	-0.3663	BRD-K65955264	-0.3122	BRD-K20183527	-0.2754	BRD-K67925802	-0.2633	BRD-K71935468	-0.3155	BRD-K68530167	-0.2613	BRD-K61027868	-0.3619	BRD-K15977595	-0.2531	BRD-K95018971	-0.2063	TUL-XXI039	-0.2529	rocuronium	-0.2662	BRD-K55013500	-0.2661	BRD-K06997715	-0.2672	BRD-K72753750	-0.2327	BRD-K29509140	-0.3918	BRD-K84060528	-0.2478	lomustine	-0.2006	HC-030031	-0.2535	PF-04217903
44	BRD-A18725729	-0.2138	BRD-A68123879	-0.2033	nefopam	-0.2536	BNTX	-0.3465	BRD-K97829610	-0.3073	L-citrulline	-0.2903	K784-3187	-0.3659	BRD-A58924247	-0.3113	BRD-K33510044	-0.2746	BRD-K97540907	-0.2631	BRD-K98824517	-0.3132	mirtazapine	-0.2603	BRD-K68347834	-0.361	BRD-K11577431	-0.253	BRD-K04005364	-0.2062	BRD-K28700379	-0.252	BRD-K42620042	-0.2661	BRD-A01434304	-0.2651	BRD-K67626198	-0.2671	MK-0752	-0.2324	BRD-K04147413	-0.3914	BRD-K39318389	-0.2473	BRD-K15277331	-0.2006	tramiprosate	-0.252	idelalisib
45	BRD-K98189856	-0.2136	BRD-K63376220	-0.2028	SGX-523	-0.2535	BRD-K76976010	-0.3462	BRD-K97562463	-0.3071	pilocarpine	-0.2896	BRD-K82732294	-0.3651	KM-03949SC	-0.3109	tolvaptan	-0.2744	BRD-K28926538	-0.2626	BRD-K01614657	-0.3131	BRD-K95838867	-0.2599	BRD-K97348029	-0.3589	BRD-K47261271	-0.2523	pentoxifylline	-0.2061	BRD-K47903820	-0.2516	dorzolamide	-0.2659	BRD-K41595302	-0.2649	BRD-K29135120	-0.2669	nitrofural	-0.2318	BRD-K42575648	-0.3912	BRD-K15997423	-0.2469	BRD-K21119095	-0.2005	BRD-K04378630	-0.2519	BRD-K53011428
46	BRD-K77547920	-0.2131	BRD-K63455741	-0.2028	UNC-1215	-0.2531	BRD-K19962165	-0.3462	BRD-K20986251	-0.3065	maraviroc	-0.2869	heliomycin	-0.365	BRD-K58214070	-0.3108	parecoxib	-0.2742	BRD-K19608763	-0.2626	BRD-K73008154	-0.3127	BRD-K73531877	-0.2576	NMDA	-0.3582	BRD-K36095954	-0.2521	BRD-K73531877	-0.2059	equilin	-0.2515	BRD-K24779182	-0.2646	estramustine-phosphate	-0.2645	BRD-K25081034	-0.2668	almitrine	-0.2317	BRD-K50829918	-0.3912	BRD-K55518911	-0.2469	BRD-K04196669	-0.2004	BRD-K25658788	-0.2519	BRD-K61237522
47	YM-155	-0.213	BRD-K42732309	-0.2027	mannitol-D	-0.2526	BRD-K39710695	-0.3461	BRD-K04378630	-0.306	estramustine-phosphate	-0.2855	BRD-A68065211	-0.3644	EMF-sumo1-39	-0.31	BRD-A20131130	-0.2742	BRD-K00938872	-0.2625	BRD-K32896438	-0.3124	BRD-K71204485	-0.2573	BRD-K19962165	-0.3578	BRD-K08607520	-0.2517	racephedrine	-0.2058	BRD-K07689069	-0.2514	BRD-K57701450	-0.2641	BRD-K41723848	-0.2645	BRD-A03764094	-0.2657	ibutamoren	-0.2312	BRD-K58140298	-0.3902	BRD-K61651560	-0.2461	BRD-K48116811	-0.2003	BRD-K84389640	-0.2518	BRD-K34710061
48	BRD-K67980271	-0.212	BRD-K14262397	-0.2023	YM-976	-0.2518	BRD-K44177822	-0.3456	imiloxan	-0.3056	pimavanserin	-0.2843	EMF-bca1-16	-0.3634	BVT-948	-0.3086	pritelivir	-0.2742	BRD-K06218527	-0.2612	BCI-hydrochloride	-0.3121	ichthynone	-0.2566	BRD-K51322795	-0.3575	BRD-K60948317	-0.2516	BRD-K22062326	-0.2058	BRD-K77690805	-0.2513	dipraglurant	-0.2633	BRD-K66836247	-0.2638	BRD-K26594332	-0.2654	SEP-227900	-0.2311	BRD-K07861364	-0.3899	BRD-K73692505	-0.246	BRD-K74713361	-0.1998	BRD-K95508535	-0.2518	BRD-K47438870
49	BRD-K97466946	-0.2118	BRD-K30962405	-0.2014	vortioxetine	-0.2514	BRD-K48188521	-0.3453	relcovaptan	-0.3049	bicalutamide	-0.2841	BRD-K44366801	-0.358	BRD-K31706415	-0.3085	BRD-K29133151	-0.2736	BRD-K50916779	-0.2611	BRD-K68313733	-0.3112	BRD-K23299829	-0.2557	BRD-K77801455	-0.3573	BRD-K02066524	-0.2515	tiapride	-0.2057	ST-059620	-0.2505	ICI-162846	-0.2629	meglitinide	-0.2638	BRD-K43341819	-0.2647	BRD-K36381762	-0.2309	BRD-A21891180	-0.3893	BRD-K93884191	-0.2447	BRD-K86715531	-0.1995	niacin	-0.2512	BMS-191011
50	gambogic-acid	-0.2103	BRD-K78625574	-0.2008	camicinal	-0.2484	BRD-K31530457	-0.3451	BRD-K35001076	-0.3043	bifemelane	-0.2839	BRD-K86961442	-0.357	BRD-K06765193	-0.308	nefazodone	-0.2733	SA-441145	-0.2609	BRD-A40431293	-0.31	BRD-A73635700	-0.2553	nevirapine	-0.3542	BRD-K88362336	-0.2515	L-ascorbyl-6-palmitate	-0.2056	BRD-K59544784	-0.2503	tiludronate	-0.2626	LY-2365109	-0.2637	BRD-K62965224	-0.2643	BRD-K08233096	-0.2305	BRD-K39224209	-0.3892	BRD-K82991167	-0.2446	BRD-K20112532	-0.1993	BRD-K96804382	-0.251	DL-TBOA
51	KUC111774N	-0.2101	BRD-K88495921	-0.2006	hypericin	-0.2479	BRD-K13681383	-0.3445	BRD-K11457257	-0.3038	cinaciguat	-0.2839	BRD-A37735495	-0.3528	BRD-K70408591	-0.3072	BRD-K02087489	-0.2731	BRD-K90734182	-0.2608	K784-3131	-0.31	BRD-K94287906	-0.2547	zolpidem	-0.3541	BRD-K07350528	-0.2508	erythromycin-ethylsuccinate	-0.2053	BRD-A95904137	-0.2498	ABT-202	-0.2624	EMF-BCA1-64	-0.2627	BRD-K99116119	-0.2642	nemonapride	-0.2297	BRD-K26212796	-0.3891	BRD-K70237115	-0.2445	BRD-K38304289	-0.199	TAK-715	-0.2508	BRD-K58787433
52	BRD-K18043221	-0.2099	BRD-K47849061	-0.2002	SB-239063	-0.2477	BRD-A28105619	-0.3441	BRD-K44304623	-0.3035	tenidap	-0.2837	NSC-3852	-0.3523	menadione	-0.3064	saxagliptin	-0.2729	BRD-K03489727	-0.2608	EMF-sumo1-11	-0.3099	BRD-K31844308	-0.2546	BRD-K97929312	-0.3528	BRD-K01371603	-0.2504	NCS-382	-0.205	BRD-K73874262	-0.2491	BRD-K31062320	-0.2624	BRD-K72753750	-0.261	BRD-K31939603	-0.2642	BRD-K74271701	-0.2296	BRD-K99221119	-0.3891	BRD-K26423054	-0.2444	BRD-K75576199	-0.1989	metamizole	-0.2507	BRD-K24978625
53	BRD-A03764094	-0.2085	BRD-K69808609	-0.1996	DMP-777	-0.2457	BRD-K90625628	-0.3439	BYK-204165	-0.3021	maackiain	-0.2832	SA-3676	-0.3515	BRD-K28366633	-0.3061	lidoflazine	-0.2728	BRD-K90052868	-0.2608	BRD-K77547920	-0.3084	BRD-K70924576	-0.2545	sulbutiamine	-0.3525	BRD-K65504774	-0.2504	BRD-K32751688	-0.204	BRD-K55591206	-0.2491	CPI-613	-0.2606	BRD-K57323824	-0.259	BRD-K80679698	-0.2642	BRD-K50085158	-0.2296	BRD-K71007902	-0.3886	BRD-K12240312	-0.2444	BRD-K36314330	-0.1983	azelaic-acid	-0.2504	syringic-acid
54	BRD-K30553817	-0.2083	BRD-K38594532	-0.1996	nikethamide	-0.2453	BRD-K82509605	-0.3438	BRD-K03476091	-0.302	cinnarizine	-0.2832	BRD-K53932786	-0.3513	BRD-K54850621	-0.3057	famciclovir	-0.2724	BRD-K51370144	-0.2604	ST-4029573	-0.3084	ZD-7288	-0.2543	BRD-K91779437	-0.3523	BRD-K52634604	-0.2501	BRD-K80391949	-0.2034	BRD-K67155745	-0.2486	bumetanide	-0.2593	TAK-285	-0.2586	BRD-K27008344	-0.2638	BRD-K00069117	-0.2293	BRD-K42529194	-0.3886	BRD-A73635700	-0.2441	carprofen	-0.198	BRD-K45537529	-0.2502	BRD-A94546435
55	BRD-K32896438	-0.2073	BRD-K82364958	-0.1996	gimeracil	-0.2444	BRD-K02061146	-0.3436	BRD-K24220535	-0.3019	BRD-K90430314	-0.2828	BRD-A58924247	-0.3499	BRD-K78385490	-0.3053	anastrozole	-0.2723	BRD-K66590796	-0.2601	BRD-A37735495	-0.3071	BRD-K55575531	-0.2541	BRD-K63809385	-0.352	BRD-K08427390	-0.25	BRD-K24125966	-0.2033	BRD-K28008176	-0.248	GDC-0834	-0.2585	BRD-K97808269	-0.2577	BRD-K52225720	-0.2638	avasimibe	-0.229	BRD-K93320447	-0.3884	BRD-K71357636	-0.2439	BRD-K82365559	-0.1975	CS-917	-0.2502	BRD-K76132250
56	BRD-K41652870	-0.207	BRD-K46458719	-0.1994	CI-966	-0.2442	BRD-K50942788	-0.3429	BRD-K27198844	-0.3019	estradiol-cypionate	-0.2824	EMF-sumo1-11	-0.3488	BRD-K24156250	-0.305	cinaciguat	-0.2712	BRD-K62083683	-0.2598	EMF-bca1-16	-0.3065	BRD-K32170456	-0.254	BRD-A90543464	-0.3511	BRD-K07557785	-0.2497	PNU-120596	-0.2032	BRD-K62590938	-0.248	orciprenaline	-0.2582	trimipramine	-0.2577	BRD-K57359365	-0.2636	BRD-K74974393	-0.2288	BRD-K90877053	-0.3878	BRD-K35909757	-0.243	BRD-K30658064	-0.1973	BRD-K06158553	-0.2501	palmatine-chloride
57	SAR405838	-0.2068	BRD-K20183527	-0.1986	tiludronate	-0.2435	thiomersal	-0.3425	BRD-K73290515	-0.3007	ST-1859	-0.2814	BRD-K60870698	-0.3482	KU-C104337	-0.3039	SF-11006-A1	-0.2711	BRD-K57328348	-0.2594	BRD-K36772364	-0.3054	nilvadipine	-0.2538	BRD-K35400569	-0.3505	BRD-A68865339	-0.2493	phenylbutazone	-0.2031	BRD-K56441027	-0.2479	LY-2811376	-0.2581	BRD-K87640319	-0.2544	BRD-K78647367	-0.263	bindarit	-0.2287	BRD-K19808762	-0.3875	BRD-K92014291	-0.2427	BRD-K56130969	-0.1966	KU-55933	-0.2498	telmesteine
58	BRD-K45428339	-0.2064	SA-1459975	-0.1982	API-001	-0.243	BRD-K99633092	-0.3424	BRD-K32839286	-0.3004	BRD-M25360017	-0.281	BRD-K24418561	-0.3474	BRD-K78843060	-0.3034	fomocaine	-0.2707	BRD-K53221607	-0.2589	BRD-K41517267	-0.305	BRD-K64268886	-0.2537	BRD-K56799639	-0.3496	BRD-K20454972	-0.2487	BRD-K87044635	-0.203	BRD-A44244100	-0.2477	darunavir	-0.2576	BRD-K60571253	-0.2539	BRD-K20984459	-0.2627	BRD-M07419510	-0.2286	BRD-K29771129	-0.3873	BRD-K78211834	-0.2427	BRD-K05690403	-0.1966	BRD-K32644160	-0.2497	CGS-21680
59	EMF-sumo1-39	-0.2057	BRD-K02409808	-0.1979	probucol	-0.2427	BRD-K49721311	-0.3416	BRD-K77429897	-0.3001	KI-20227	-0.2804	thiostrepton	-0.3473	BRD-K10749593	-0.3029	scopolamine	-0.2707	BRD-K57902040	-0.2585	BRD-A18411371	-0.3035	BRD-K47443098	-0.2536	penitrem-a	-0.3493	BRD-K64992851	-0.2486	BRD-K96527333	-0.203	BRD-A20463452	-0.2473	tegobuvir	-0.2575	equilin	-0.2537	BRD-K01266518	-0.2625	lithium-chloride	-0.2283	BRD-K46701848	-0.3869	BRD-K99728124	-0.2421	BRD-K21232462	-0.1963	BRD-K50498614	-0.2493	tiapride
60	BRD-K56373119	-0.2056	BRD-K32644160	-0.1975	repaglinide	-0.2426	BRD-K45056520	-0.3413	BRD-K74101931	-0.2985	apocynin	-0.2798	SAR405838	-0.3471	BRD-K77547920	-0.302	BRD-K67778494	-0.2702	BRD-K87712055	-0.2579	BRD-K06765193	-0.3012	BRD-K42482401	-0.2534	NVP-BGJ398	-0.3492	BRD-K25746333	-0.2458	CMAP-PRISM-1B-NR	-0.2025	BRD-K82671459	-0.2472	S-18986	-0.2572	fosamprenavir	-0.2536	BRD-K07020302	-0.2622	BRD-K36144527	-0.2282	BRD-K74506898	-0.3869	BRD-K39153737	-0.2417	BRD-K16046246	-0.1963	BRD-A20463452	-0.2493	BRD-A75106577
61	BRD-A40431293	-0.2054	BRD-A94546435	-0.1974	imiquimod	-0.2419	BRD-A20248179	-0.3412	BRD-K20451745	-0.2985	pinacidil	-0.2778	rhodomyrtoxin-b	-0.3465	BRD-K25517783	-0.302	BRD-K67980010	-0.2699	BRD-K10784927	-0.2578	BMY-45778	-0.3011	proguanil	-0.2529	BRD-K49282125	-0.3491	BRD-K63614330	-0.2444	BRD-K62719675	-0.2024	dropropizine	-0.2467	brivudine	-0.2568	BRD-K19639492	-0.2535	BRD-K20736932	-0.2618	prochlorperazine	-0.2281	BRD-K13646706	-0.3868	BRD-K96258717	-0.2416	BRD-K27571934	-0.1963	BRD-K84220215	-0.2492	mestranol
62	BRD-K31466024	-0.2053	BRD-K11227160	-0.1972	retapamulin	-0.2416	BRD-K47254434	-0.3407	BRD-K95926324	-0.2983	molsidomine	-0.2773	BRD-K78843060	-0.3456	BRD-K88198340	-0.3016	BRD-K16163479	-0.2697	BRD-K07689069	-0.2559	BRD-K54850621	-0.3	BRD-K16888026	-0.252	amikacin	-0.3484	BRD-K86008496	-0.2435	BRD-K48145537	-0.2023	benzthiazide	-0.2457	BRD-K32801988	-0.2561	mitotane	-0.2528	BRD-K87311987	-0.2615	arbidol	-0.2275	BRD-K34898609	-0.386	BRD-K76645599	-0.2413	BRD-K32240700	-0.1962	BRD-K38557431	-0.2491	oxaprozin
63	cyproheptadine	-0.2051	BRD-K86077185	-0.1971	ipratropium	-0.2416	BRD-K77801455	-0.3405	BRD-K80408402	-0.2983	FK-888	-0.2753	BRD-K66541472	-0.3436	BRD-K31466024	-0.3001	BRD-A63704386	-0.2697	BRD-K98196975	-0.2557	BRD-A43409498	-0.2999	BRD-K27858225	-0.2515	benzbromarone	-0.3481	BRD-K04614055	-0.2422	BRD-K91895574	-0.2023	BRD-K98803880	-0.2457	cryptotanshinone	-0.2558	proglumide	-0.2526	BRD-K86467057	-0.2612	BRD-K11778372	-0.2275	BRD-K74660272	-0.3846	BRD-K01754917	-0.2411	hydroxyfasudil	-0.1961	BRD-K49673270	-0.2489	enzastaurin
64	BRD-A94659883	-0.2049	mestranol	-0.1971	pentoxifylline	-0.2413	BRD-K88198340	-0.3393	BRD-K76661445	-0.2983	Y-39983	-0.2752	BRD-A18725729	-0.343	chrysenequinone	-0.2999	pregnenolone	-0.2693	lenvatinib	-0.2556	I-505056	-0.2992	crizotinib	-0.251	BRD-K31250130	-0.3481	BRD-K19724753	-0.2417	BRD-K73206088	-0.2016	BRD-K35799753	-0.2455	bemegride	-0.253	LY-255582	-0.2523	BRD-K59434830	-0.261	phenylbutyrate	-0.2267	BRD-K32802965	-0.3835	BRD-K67830713	-0.2403	HG-5-88-01	-0.1956	BRD-K47417426	-0.2485	epirizole
65	STK-397047	-0.2047	deferiprone	-0.1971	emedastine	-0.2391	wortmannin	-0.3392	BRD-K55489373	-0.2982	BRD-K29133151	-0.2744	BRD-K55722623	-0.3428	RJC-00245SC	-0.297	PRIMA1	-0.2692	BRD-K74860368	-0.2555	withaferin-a	-0.299	indoramin	-0.2507	dexloxiglumide	-0.3476	BRD-K04441230	-0.2406	BRD-K00069117	-0.2009	salicin	-0.2453	SB-683698	-0.2528	clofibric-acid	-0.2514	BRD-K95018971	-0.2609	fluoxetine	-0.2264	BRD-K51175229	-0.3832	BRD-K11566857	-0.24	BRD-K29423519	-0.1948	BRD-K35635568	-0.2483	BRD-K91585756
66	BRD-K18249495	-0.2043	streptozotocin	-0.1969	CS-917	-0.2386	verteporfin	-0.3391	BRD-K45472595	-0.2975	linsidomine	-0.2743	BRD-K91197462	-0.3426	tegaserod	-0.294	BRD-K74537725	-0.2686	BRD-K88504000	-0.255	BRD-K76065617	-0.2987	BRD-K51392039	-0.2501	BRD-K43765653	-0.3464	BRD-K90877053	-0.2406	palonosetron	-0.2006	IWP-2	-0.2451	telcagepant	-0.251	meclizine	-0.2513	BRD-K96958073	-0.2605	omecamtiv-mecarbil	-0.2263	BRD-K73695595	-0.3829	BRD-K85697068	-0.2396	AST-1306	-0.194	BRD-K92124212	-0.2482	HDAC1-selective
67	BRD-K90625171	-0.2043	enzalutamide	-0.1967	cpd-b	-0.2383	BRD-K12240312	-0.3389	BRD-K43603649	-0.2973	meclofenamic-acid	-0.2735	K784-3131	-0.3425	BRD-K49184477	-0.2935	BRD-K12460934	-0.2686	talnetant	-0.2541	BRD-K23018071	-0.2981	BRD-K38942541	-0.2499	tazobactam	-0.3455	BRD-K84517695	-0.2404	BRD-K61053165	-0.2005	GSK-429286A	-0.2449	UNC-1215	-0.2509	BRD-K71265179	-0.251	BRD-A76076412	-0.2605	GNF-2	-0.2261	BRD-K41746201	-0.3827	BRD-K22510845	-0.2385	BRD-K00954272	-0.1933	BRD-K82671459	-0.2473	BRD-K31067719
68	z-leu3-VS	-0.2038	MK-0752	-0.1966	PF-04620110	-0.2382	BRD-K84593875	-0.3377	BRD-K60759206	-0.2968	ursodiol	-0.2721	BRD-K58214070	-0.3414	BRD-K94991378	-0.2923	BRD-K04441230	-0.2684	BRD-K17686226	-0.2537	BRD-K78843060	-0.297	perzinfotel	-0.2499	BRD-K69229416	-0.3436	BRD-K76135327	-0.2402	BRD-K41306114	-0.2003	BRD-K20847739	-0.2448	dehydroepiandrosterone	-0.2499	BRD-K51973945	-0.2507	BRD-K96164740	-0.2599	BRD-K96068766	-0.226	BRD-K85311003	-0.3826	BRD-K72651085	-0.2382	BRD-K42161310	-0.1925	SA-424827	-0.2465	gemifloxacin
69	BRD-K01717817	-0.2033	BRD-K08867654	-0.1966	sofalcone	-0.2379	BRD-K23430405	-0.3375	tedizolid	-0.2965	BRD-K86948282	-0.2719	BRD-A43409498	-0.3403	BRD-K76541957	-0.2921	zaleplon	-0.2682	BRD-K66248685	-0.2536	BRD-K74611044	-0.2969	BRD-K18737347	-0.2496	BRD-K92349794	-0.3435	BRD-K06203116	-0.2392	GDC-0834	-0.2003	BRD-K42199095	-0.2445	azelaic-acid	-0.2499	BRD-K96164740	-0.249	BRD-K12328371	-0.2598	erythromycin-ethylsuccinate	-0.2255	BRD-K19139070	-0.3818	KM-03949SC	-0.2378	BRD-K73238422	-0.1923	BRD-K44304623	-0.2458	BRD-K45058172
70	BRD-A68065211	-0.2033	BRD-K58010565	-0.1965	BRD-A72796238	-0.2379	BRD-K28036658	-0.3366	BRD-K82376876	-0.2955	tipiracil	-0.2711	KU-C104337	-0.3402	BRD-K68313733	-0.2914	ML-89-9	-0.2668	BRD-K92825272	-0.2527	BRD-U86222656	-0.2967	BRD-K84405221	-0.2495	BRD-K64268886	-0.3434	BRD-K60870698	-0.2386	BRD-K81104218	-0.2001	BRD-K91120514	-0.244	BRD-K60857329	-0.249	sulbutiamine	-0.2489	BRD-K36566880	-0.2597	erythrosine	-0.225	BRD-K12930517	-0.3807	BRD-K78574327	-0.2372	BRD-K79102010	-0.1915	EX-527	-0.2456	PTB1
71	BRD-K48372955	-0.2017	BRD-K94728263	-0.1965	lomeguatrib	-0.2378	CMPD-1	-0.3366	BRD-K93666423	-0.2942	mepivacaine	-0.271	oxyphenbutazone	-0.3393	BRD-K74611044	-0.2912	perillyl-alcohol	-0.2665	BRD-K14363876	-0.2526	KU-C104337	-0.2957	BRD-K49409924	-0.2489	BRD-K81465091	-0.3428	BRD-K86816409	-0.2382	BRD-K71855503	-0.1999	BRD-K79561909	-0.2439	BRD-K94161851	-0.2485	exalamide	-0.2485	BRD-K75416889	-0.2593	scopolamine	-0.2249	BRD-K00667983	-0.3806	BRD-K55727377	-0.2371	BRD-K98123586	-0.1914	BRD-K59840856	-0.2453	BRD-K05857732
72	BRD-K94991378	-0.2015	BRD-K82681356	-0.1962	SF-11003-A1	-0.237	BRD-K15099225	-0.3355	BRD-K06439119	-0.2942	clozapine	-0.271	alisertib	-0.3388	BRD-A47816767	-0.2906	BRD-K87640319	-0.2663	BRD-K74779337	-0.2525	BRD-K44366801	-0.2956	BRD-K90846035	-0.2489	erteberel	-0.3428	BRD-K19558952	-0.2379	BRD-K88583132	-0.1998	BRD-K45398957	-0.2437	BRD-K92593565	-0.2481	8-bromo-cGMP	-0.2482	BRD-K04883440	-0.2587	reichstein	-0.2246	BRD-K93503664	-0.3779	BRD-K03540982	-0.2367	genipin	-0.1913	BRD-K60716223	-0.2447	methazolamide
73	BRD-K56086519	-0.2014	BRD-K14763154	-0.1957	glycitein	-0.2368	danusertib	-0.334	BRD-K38434557	-0.2942	neostigmine	-0.2706	BRD-K44732214	-0.3386	BRD-K59333713	-0.29	BRD-K08867654	-0.2662	BRD-K54053991	-0.2521	BRD-K89224880	-0.2955	BRD-K62372121	-0.2486	BRD-K90526956	-0.3413	BRD-K09261031	-0.2378	BRD-K40758391	-0.1996	BRD-K22988559	-0.2437	exherin	-0.2481	BRD-K23299829	-0.2482	BRD-K13782363	-0.2586	BRD-K58282082	-0.2237	BRD-K62807053	-0.3774	BRD-K80724972	-0.2363	BRD-K46494135	-0.1908	BRD-K52595962	-0.2445	BRD-K98803880
74	BRD-K32362211	-0.2013	BRD-K29133151	-0.1954	lapatinib	-0.2341	BRD-K31546068	-0.3338	BRD-K36252987	-0.2941	BRD-K82176364	-0.2703	BRD-K41652870	-0.3384	BRD-K77281588	-0.29	BRD-K72173400	-0.266	BRD-K27630941	-0.2517	gambogic-acid	-0.2952	BRD-K79322550	-0.2482	BRD-K22380647	-0.3413	BRD-K78385490	-0.2373	BRD-K37506332	-0.1995	BRD-K36198653	-0.2435	BRD-K69179556	-0.2481	BRD-K34513690	-0.2478	BRD-K43674766	-0.2583	ambroxol	-0.223	BRD-K85770991	-0.3763	BRD-K66145389	-0.2363	BRD-K34425773	-0.1906	lapatinib	-0.2445	WH-4-025
75	BRD-K01614657	-0.2013	BRD-A54347351	-0.1954	fadrozole	-0.2327	BRD-K50046044	-0.3311	BRD-K89328601	-0.2938	BRD-K90618376	-0.2698	CVF-SUMO-14	-0.3381	pyrrolidine-dithiocarbamate	-0.2885	CGS-21680	-0.266	enilconazole	-0.2516	BRD-K07259155	-0.2945	BRD-K22870904	-0.2482	BRD-K37336973	-0.3412	BRD-K18136154	-0.2372	BRD-K61451401	-0.1994	BRD-K64535513	-0.2433	letrozole	-0.2479	BRD-A41316391	-0.2474	BRD-K90496835	-0.2572	ZK-200775	-0.2228	BRD-K92712671	-0.3759	BRD-K78647367	-0.236	emedastine	-0.1905	BRD-K35711197	-0.2443	BRD-K22062326
76	CVF-SUMO-11	-0.2009	BRD-K92186740	-0.1948	moclobemide	-0.2324	BRD-K49184477	-0.331	danegaptide	-0.2936	AMG-517	-0.2697	BRD-K54850621	-0.3376	BRD-A40431293	-0.2885	BRD-K82638914	-0.2658	BRD-K49203165	-0.2513	CGP-71683	-0.2931	BRD-K19829092	-0.2482	iniparib	-0.3404	BRD-K98271666	-0.2365	BRD-K55996963	-0.1994	BRD-K56962853	-0.2431	sobetirome	-0.2478	BRD-K20766305	-0.2472	BRD-K73531877	-0.257	BRD-K19027210	-0.2225	BRD-K20253608	-0.3752	BRD-K61909412	-0.2353	BRD-K56842656	-0.1899	BRD-K05726929	-0.2442	BRD-K50532160
77	BRD-K66884694	-0.2008	BRD-K19320442	-0.1945	LY-2811376	-0.2312	BRD-K89224880	-0.3309	BRD-K94378105	-0.2936	methylnaltrexone	-0.2684	RJC-00245SC	-0.3371	BRD-K18163752	-0.2882	BRD-K83509924	-0.2653	tryptamine	-0.2512	SSR-69071	-0.2927	BRD-K81465091	-0.2481	sparfloxacin	-0.34	BRD-K02087489	-0.2364	BRD-K31851055	-0.1992	BRD-K93998074	-0.243	furosemide	-0.2476	BRD-K86467057	-0.246	BRD-K20600965	-0.2565	bepotastine	-0.2224	BRD-K48408404	-0.375	BRD-K97682096	-0.2349	BRD-K57242481	-0.1898	BRD-K90047132	-0.2441	BRD-A73859745
78	BRD-K76174882	-0.2005	AT1-SHH-09	-0.1941	indinavir	-0.2303	BRD-K45172622	-0.3309	BRD-K19020285	-0.2934	stiripentol	-0.2678	BRD-K21064560	-0.3368	rhodomyrtoxin-b	-0.2876	BRD-K49419779	-0.2651	BRD-K80012633	-0.2509	BRD-A28105619	-0.2917	BRD-K19925255	-0.2477	BRD-K70109334	-0.3395	BRD-K62226454	-0.2361	BRD-K66838902	-0.1991	BRD-K95854766	-0.243	LY-2886721	-0.2474	pimavanserin	-0.2456	BRD-K47309161	-0.2564	BRD-K67470788	-0.2219	BRD-K12841150	-0.3739	BRD-K62351887	-0.2337	BRD-K74506898	-0.1898	BRD-K27520107	-0.244	BRD-K40758391
79	BRD-K75311902	-0.2003	BRD-A65516924	-0.1941	MW-SHH-54	-0.2302	BRD-K97929312	-0.3308	BRD-K85474153	-0.293	exemestane	-0.2676	PF-03814735	-0.3364	BRD-K19499941	-0.2871	apafant	-0.2645	BRD-K50291875	-0.2507	BRD-K82839033	-0.2915	BRD-K52833964	-0.2474	BRD-K41102088	-0.3385	BRD-K82842087	-0.2356	J-104129	-0.1983	BRD-K26570871	-0.2423	BRD-K76022557	-0.2471	dipyridamole	-0.2455	BRD-K04005364	-0.2555	BRD-K33619512	-0.2218	BRD-K71537757	-0.3738	BRD-K59093791	-0.2337	pentoxifylline	-0.1892	BRD-K72932441	-0.244	BRD-K08115555
80	BRD-K77281588	-0.2002	BRD-K65342196	-0.1938	pyrazinamide	-0.2298	BRD-K69229416	-0.3305	BRD-K42862653	-0.2923	amikacin	-0.2671	MD-II-051	-0.3346	BRD-K62459624	-0.287	bucladesine	-0.2645	BRD-K37055263	-0.2502	CVF-SUMO-14	-0.2905	BRD-K20152659	-0.2474	BRD-K34664417	-0.3378	BRD-K65494150	-0.2351	niflumic-acid	-0.1979	BRD-K99446825	-0.242	epinastine	-0.2463	ZK-200775	-0.2454	BRD-K20906316	-0.2553	flutamide	-0.2216	BRD-K56895780	-0.3736	BRD-K58220566	-0.2335	BRD-K64023191	-0.1889	BRD-K84386253	-0.2433	EI-231
81	CGP-71683	-0.2001	BRD-K52695588	-0.1938	BRD-K84389640	-0.2298	erteberel	-0.3296	BRD-K65836281	-0.2911	MK-0893	-0.2666	MG-132	-0.3346	BRD-K70875838	-0.2865	BRD-K04156788	-0.2642	BRD-K31575995	-0.2501	ST-056792	-0.2893	UNC-0642	-0.2471	BRD-K56987307	-0.3371	BRD-K95352812	-0.2349	BRD-K98805845	-0.1972	BRD-K21170640	-0.2419	metamizole	-0.2462	GNF-2	-0.2449	BRD-K40851366	-0.2553	erteberel	-0.2215	BRD-A71722688	-0.3727	BRD-K77801455	-0.2335	BRD-K24369860	-0.1887	BRD-K61973443	-0.2433	BRD-K48954843
82	menadione	-0.2001	BRD-K52669647	-0.1937	stavudine	-0.2294	SCH-58261	-0.3294	BRD-K77162730	-0.2909	BRD-K61485947	-0.2661	BRD-K07259155	-0.3343	K784-3188	-0.2864	BRD-K20215591	-0.264	BRD-K68270916	-0.2494	BRD-K19499941	-0.2889	BRD-K61182411	-0.2468	BRD-K02061146	-0.3361	BRD-K11227160	-0.2346	BRD-K29135120	-0.1971	BRD-K51185182	-0.2419	formoterol	-0.2446	BRD-K11566857	-0.2448	BRD-K53772256	-0.2553	BRD-K76274772	-0.2212	BRD-K04441230	-0.3723	withaferin-a	-0.2325	BRD-K49634971	-0.1883	BRD-K03265347	-0.2425	ibrutinib
83	BRD-K54850621	-0.1985	BRD-K53103368	-0.1934	FPL-62064	-0.2289	BRD-K08679933	-0.3293	BRD-K14216332	-0.2907	rutin	-0.2651	SSR-69071	-0.334	BRD-A26222320	-0.2862	BRD-K17059629	-0.264	BRD-K89142472	-0.2493	BRD-K25805580	-0.2888	BRD-K36027285	-0.2467	BRD-K81206010	-0.3335	BRD-K37940862	-0.2339	BRD-K70876639	-0.1971	Y-27632	-0.2416	nitisinone	-0.2435	deferiprone	-0.2447	BRD-K59131688	-0.2551	diethylcarbamazine	-0.221	BRD-K52428486	-0.3721	BRD-K32751688	-0.232	BRD-K62951188	-0.1883	BRD-K74512976	-0.2424	equilin
84	BRD-K42197878	-0.1983	guanadrel	-0.1933	etofylline-clofibrate	-0.2287	gambogic-acid	-0.3291	propylthiouracil	-0.2903	dinoprost	-0.2648	NSC-632839	-0.3339	irinotecan	-0.2862	BRD-K76173551	-0.2628	BRD-K32043305	-0.2492	BRD-K59333713	-0.2887	BRD-K63809385	-0.2467	setiptiline	-0.333	rhodomyrtoxin-b	-0.2323	SB-203580	-0.1968	fomepizole	-0.2412	mannitol-D	-0.2433	BRD-K21416096	-0.2443	BRD-K66717300	-0.2547	ST-4070169	-0.2208	BRD-A00776891	-0.3719	BRD-K37271110	-0.2317	GSK-J2	-0.188	BRD-K28700379	-0.2421	BRD-K88511582
85	BRD-A26222320	-0.1983	BRD-K15269548	-0.1933	cordycepin	-0.2278	BRD-K55013500	-0.3291	carvedilol	-0.29	remacemide	-0.2643	BRD-K89224880	-0.3329	BRD-K25805580	-0.2858	entecavir	-0.2628	BRD-K01847595	-0.2487	BRD-K62459624	-0.2887	BRD-A42030853	-0.2462	BRD-K56301498	-0.3317	BRD-K03214579	-0.2318	SB-269970	-0.1968	BRD-K45537529	-0.2412	NF-449	-0.2431	BRD-K09168812	-0.2437	BRD-K64299311	-0.2543	MH-2075	-0.2207	BRD-K64026092	-0.3716	BRD-K58977196	-0.2312	AMG-517	-0.188	SCH-23390	-0.2417	BRD-K61053165
86	BRD-K14570970	-0.1977	BRD-K26569518	-0.1932	itopride	-0.2277	withaferin-a	-0.3288	BRD-K56283394	-0.2896	brivanib	-0.2643	BRD-K28916077	-0.3329	BRD-K60870698	-0.2854	BRD-K36170758	-0.2622	BRD-K82571240	-0.2484	BRD-K79390395	-0.2886	BRD-K20236423	-0.2462	bicalutamide	-0.3312	BRD-K47658117	-0.2316	SD-6-035-A3	-0.1967	OVE-238	-0.2412	BMS-777607	-0.2425	BRD-K61092554	-0.2431	BRD-K91836330	-0.254	BRD-K60571253	-0.2205	BRD-K32079609	-0.3715	BRD-K14250524	-0.2311	BRD-K93369639	-0.188	BRD-K54079231	-0.2416	BRD-K71835137
87	BRD-K93425199	-0.1977	BRD-K75263760	-0.1929	ketamine	-0.2269	BRD-K47409867	-0.3284	BRD-K22093970	-0.2887	bexarotene	-0.264	BRD-K08433493	-0.3328	I-505056	-0.2853	BRD-K90430314	-0.2622	BRD-K53771043	-0.2481	BRD-K63423329	-0.2884	BRD-K00819343	-0.2461	aminoguanidine	-0.3304	BRD-K53350977	-0.2303	anacardic-acid	-0.1964	BRD-K18296568	-0.241	BRD-K16010201	-0.2415	pyrazinoylguanidine	-0.2423	BRD-K85500722	-0.2539	BRD-K15322427	-0.2204	BRD-K32439647	-0.3703	BRD-K01717817	-0.2311	BRD-K24379297	-0.1878	BRD-K42663371	-0.2414	BRD-K41031262
88	BRD-K14666757	-0.1976	BRD-K53552465	-0.1929	MK-0773	-0.2265	BRD-K54964687	-0.3279	BRD-K53285126	-0.2879	BRD-K37055263	-0.2639	RG7112	-0.3323	BRD-K23018071	-0.2852	BRD-K10358320	-0.2611	BRD-K00175211	-0.2475	BRD-K88198340	-0.2879	BRD-M67215567	-0.246	BRD-A73150064	-0.33	BRD-K59402582	-0.2299	BRD-K60807183	-0.1961	BRD-K49872883	-0.2407	amrinone	-0.2414	XMD-132	-0.2413	BRD-K17713237	-0.2537	BRD-K40630529	-0.2197	BRD-K54769228	-0.3699	BRD-K07802542	-0.231	BRD-K37892442	-0.1878	BRD-K32209551	-0.2414	BRD-K76350099
89	BRD-K01705159	-0.1973	BRD-K68732617	-0.1925	ibuprofen	-0.2262	BRD-K86961442	-0.3274	BRD-K52436508	-0.2876	A-769662	-0.2625	BRD-K18043221	-0.3322	bortezomib	-0.2849	neostigmine	-0.2609	BRD-K81888673	-0.2472	BRD-K78062244	-0.2877	BRD-K14799717	-0.246	BRD-K43981353	-0.3298	BRD-K57404319	-0.2298	BRD-K44061011	-0.1958	BRD-A84098870	-0.2402	mCPP	-0.2409	balaglitazone	-0.241	BRD-K57388326	-0.2533	BRD-K05745800	-0.2196	BRD-K83818372	-0.3699	BRD-K12607407	-0.2309	BRD-A80536908	-0.1878	repaglinide	-0.2414	racecadotril
90	BRD-K44242139	-0.1971	enalapril	-0.1925	capecitabine	-0.2262	BRD-K41412255	-0.3273	dacarbazine	-0.2875	NXY-059	-0.26	ixazomib	-0.3319	EMF-bca1-16	-0.2847	BRD-K50495309	-0.2604	BRD-K92986600	-0.2467	BRD-K19166598	-0.2874	BRD-K77801455	-0.246	BRD-K72933250	-0.3296	BRD-K70361311	-0.2293	BRD-K89005359	-0.1956	PF-03049423	-0.2388	lofexidine	-0.2404	omecamtiv-mecarbil	-0.241	BRD-K87277021	-0.253	BRD-K04986062	-0.2193	BRD-K66939340	-0.3697	BRD-K59131688	-0.2308	UNC-669	-0.1877	BRD-K49872883	-0.2411	YK-4279
91	NSC-663284	-0.1969	BRD-K75206417	-0.1921	metolazone	-0.2256	BRD-K46877890	-0.3267	cefprozil	-0.2873	bupropion	-0.26	BRD-K82839033	-0.3314	BRD-K23319301	-0.2845	BRD-K19814171	-0.2603	BRD-K74512976	-0.2464	calmidazolium	-0.287	alvimopan	-0.2456	BRD-K89300187	-0.3294	BRD-K44126416	-0.2281	BRD-K80995081	-0.1951	BRD-K94347944	-0.2388	CTB	-0.2398	PYM-50028	-0.2409	BRD-K07781799	-0.2526	BRD-K46594703	-0.219	BRD-K60850201	-0.3693	celastrol	-0.2307	lorazepam	-0.1874	naloxone	-0.2409	SB-525334
92	BRD-A09719808	-0.1968	vemurafenib	-0.1921	SR-33805	-0.2252	BRD-K78843060	-0.3267	BRD-K04196669	-0.2868	tolimidone	-0.2594	BRD-K57205873	-0.331	BRD-K33379484	-0.2844	aminoguanidine	-0.2598	BRD-A32449311	-0.2462	BRD-K35923252	-0.2869	pilaralisib	-0.2449	BRD-K58844095	-0.3289	BRD-K35234011	-0.227	APD-668	-0.1944	BRD-K94275706	-0.2387	lomustine	-0.2396	BRD-K42536980	-0.2405	BRD-K98223571	-0.2526	oxiconazole	-0.218	BRD-K28596340	-0.3692	BRD-K84128738	-0.2302	BRD-K00671069	-0.1868	BRD-K11433244	-0.2403	BRD-K19925255
93	suloctidil	-0.1968	BRD-K01240438	-0.1918	tasquinimod	-0.2239	BRD-K59848706	-0.3265	BRD-K64055724	-0.2865	BRD-K35716340	-0.2594	tegaserod	-0.3298	BRD-K93830491	-0.2842	BRD-K15269548	-0.2594	BRD-K74285424	-0.2461	BRD-K18043221	-0.2866	BRD-K96958073	-0.2445	metixene	-0.3286	BRD-K88746179	-0.2269	BRD-K67408816	-0.1941	BRD-K16643911	-0.2385	voglibose	-0.2396	BRD-K88812218	-0.2404	BRD-K57476199	-0.2524	IB-MECA	-0.218	BRD-K14216093	-0.369	BRD-K23299829	-0.2301	BRD-K32595626	-0.1866	BRD-K08000110	-0.2402	amyleine
94	BRD-K08558441	-0.1968	BRD-K95678449	-0.1917	lamivudine	-0.2238	NSC-663284	-0.3262	BRD-K38188442	-0.2865	trimipramine	-0.2592	ST-056792	-0.3298	CMPD-1	-0.2841	verapamil	-0.2592	BRD-K84788922	-0.2456	thiomersal	-0.2864	inositol	-0.2443	albendazole	-0.3284	BRD-K01237277	-0.2264	L-165041	-0.194	BRD-K52436508	-0.2382	BRD-K99785919	-0.2393	balicatib	-0.2403	BRD-K58728497	-0.2524	levamisole	-0.2169	BRD-K15087476	-0.3683	BRD-K76976010	-0.23	BRD-K37552925	-0.1866	BRD-K95264594	-0.2399	efavirenz
95	BRD-K05331696	-0.1968	BRD-K91923964	-0.1914	potassium-canrenoate	-0.2233	triciribine	-0.326	BRD-K56341841	-0.2862	tadalafil	-0.259	oprozomib	-0.3293	BRD-K80786583	-0.284	BRD-K33197627	-0.2591	BRD-A73558769	-0.2456	BRD-K24532125	-0.2863	BRD-K54979104	-0.244	BRD-K30558628	-0.3283	BRD-K69406317	-0.2263	BRD-K71893034	-0.1938	BRD-K44494044	-0.2381	lodoxamide	-0.2387	CTS-1027	-0.2402	BRD-K82993704	-0.2521	BRD-K83547636	-0.2169	BRD-K18128277	-0.3672	BRD-K36055854	-0.2292	BRD-K86162390	-0.186	norcyclobenzaprine	-0.2399	BRD-K63245238
96	BRD-K06765193	-0.1966	BRD-K82667180	-0.1908	alaproclate	-0.223	BRD-K78133682	-0.3256	dienestrol	-0.2861	tetrahydrouridine	-0.2589	MD-049	-0.3281	CVF-SUMO-11	-0.2838	BRD-K25933460	-0.2587	BRD-K61973443	-0.2446	BRD-K70408591	-0.2854	BRD-K53774433	-0.2439	BRD-K18074484	-0.3282	BRD-K17133642	-0.2259	tetramethylsilane	-0.1936	BRD-K04378630	-0.2373	zonisamide	-0.2381	phenformin	-0.2396	BRD-K58300499	-0.2515	BRD-K23103632	-0.2166	BRD-K40103182	-0.3662	BRD-K61092554	-0.229	zebularine	-0.1859	BRD-K55489373	-0.2395	BRD-A36938160
97	BRD-K23018071	-0.1959	BRD-K08427390	-0.1907	BRD-K96213252	-0.2226	BRD-K08240821	-0.3256	BRD-K31521981	-0.2857	BRD-K49460772	-0.2586	BRD-K23673040	-0.3276	BRD-K01614657	-0.2828	BRD-K91047982	-0.2586	BRD-K01030150	-0.2445	methyl-benzethonium	-0.2847	mepivacaine	-0.2437	BRD-K92825272	-0.328	BRD-K80733946	-0.2257	BRD-K40935524	-0.1934	BRD-K24422491	-0.2367	metolazone	-0.2381	erythrosine	-0.2394	BRD-K31851055	-0.2513	levocetirizine	-0.2163	BRD-A97198094	-0.3658	BRD-K43126701	-0.2285	BRD-K73695595	-0.1858	BRD-K03891150	-0.2394	BRD-K02637850
98	BVT-948	-0.1958	BRD-K64992851	-0.1906	MBX-2982	-0.222	BRD-K07839394	-0.3255	BRD-A59009217	-0.2856	PT-2385	-0.2582	BRD-K76065617	-0.3269	clofarabine	-0.2825	BRD-K28017317	-0.2583	BRD-K95359959	-0.2436	BRD-K68328788	-0.2842	BRD-K09168812	-0.2434	BRD-K54979104	-0.3277	BRD-K51754677	-0.2253	BRD-K24004917	-0.1932	BRD-K58070753	-0.2365	repaglinide	-0.2379	cyanocobalamin	-0.2384	BRD-K13309514	-0.2507	mefloquine	-0.2162	BRD-K28320832	-0.3658	BRD-K56716645	-0.2284	BRD-K22518694	-0.1857	BRD-K88856685	-0.2392	MDL-11939
99	BRD-K99581286	-0.1955	BRD-K98953346	-0.1905	BRD-K84798689	-0.2214	I-606051	-0.325	niacin	-0.2853	chlorpropamide	-0.2577	AG-592	-0.3268	BRD-K40222892	-0.2825	BRD-K77223020	-0.2578	BRD-K26231789	-0.2434	BRD-K24418561	-0.2824	phenacemide	-0.2429	BRD-K25761766	-0.3265	BRD-K32439647	-0.225	BRD-K11502669	-0.1926	BRD-K73697974	-0.2365	dideoxyadenosine	-0.2377	BRD-K34414758	-0.2377	BRD-K64305210	-0.2501	azithromycin	-0.216	BRD-K50247051	-0.3658	BRD-K87277021	-0.2281	BRD-K63569039	-0.1857	BRD-K22698363	-0.2388	BRD-A35141262
100	BRD-K98824517	-0.1952	BRD-K50140257	-0.1905	lodoxamide	-0.221	BRD-K29547381	-0.325	BRD-K35296094	-0.285	cytisine	-0.2568	BRD-K96041907	-0.3267	SA-3676	-0.2821	SB-242235	-0.2576	BRD-K25408656	-0.2432	BRD-K91197462	-0.282	BRD-K08941280	-0.2424	fendiline	-0.3264	BRD-K21466747	-0.2249	BRD-K96958073	-0.1925	oxiconazole	-0.2364	SGX-523	-0.2376	BRD-K64268886	-0.2376	BRD-K73027631	-0.25	BRD-K28636199	-0.2155	BRD-K47261271	-0.3655	BRD-K39087168	-0.2279	BRD-K21005091	-0.1855	BRD-K36460699	-0.2383	BRD-K79342257
[truncated: 273 more columns]
