# Supplementary material for: Dex-Benchmark: datasets and code to evaluate algorithms for transcriptomics data analysis
Source: PeerJ. 2023 Nov 8;11:e16351. doi: 10.7717/peerj.16351 (PMC10638921; doi:10.7717/peerj.16351)
Supplement: Supplemental Information 4 [file peerj-11-16351-s004.xlsx]

## Sheet: Most_Similar_Drugs_IDGTargets_w
Table S3. Top 100 predicted drugs with L1000 consensus signatures most similar to each IDG target, based on Pearson correlation coefficient.
	ADCK1	ADCK1	ADCK2	ADCK2	ADCK5	ADCK5	ADGRA2	ADGRA2	ADGRE1	ADGRE1	ADGRF5	ADGRF5	ADGRG5	ADGRG5	ALPK2	ALPK2	ALPK3	ALPK3	BCKDK	BCKDK	CACNA2D2	CACNA2D2	CACNG1	CACNG1	CACNG3	CACNG3	CAMK1D	CAMK1D	CAMK1G	CAMK1G	CAMKK1	CAMKK1	CAMKV	CAMKV	CATSPER2	CATSPER2	CDC42BPA	CDC42BPA	CDC42BPG	CDC42BPG	CDK10	CDK10	CDK14	CDK14	CDK15	CDK15	CDK19	CDK19	CDK20
	Drug	PCC	Drug	PCC	Drug	PCC	Drug	PCC	Drug	PCC	Drug	PCC	Drug	PCC	Drug	PCC	Drug	PCC	Drug	PCC	Drug	PCC	Drug	PCC	Drug	PCC	Drug	PCC	Drug	PCC	Drug	PCC	Drug	PCC	Drug	PCC	Drug	PCC	Drug	PCC	Drug	PCC	Drug	PCC	Drug	PCC	Drug	PCC	Drug
Rank
1	aminoglutethimide	0.3619	BRD-A13020530	0.2858	KUC111774N	0.2565	BRD-K20986251	0.5385	BRD-K80763723	0.3669	barasertib-HQPA	0.3222	Y-27632	0.4349	urapidil	0.3917	amsacrine	0.3429	SKF-91488	0.3855	indinavir	0.3937	BI-D1870	0.3203	yohimbine	0.5259	BRD-K61053165	0.3231	BRD-K90286114	0.2544	BRD-K80786583	0.3642	pimavanserin	0.41	BRD-K20986251	0.3374	BRD-K02066524	0.3613	L-ergothioneine	0.5919	BRD-K91354770	0.5023	BRD-K48102350	0.2982	erythrosine	0.2468	disulfiram	0.3592	BRD-K05153001
2	nevirapine	0.3239	ryuvidine	0.2806	disulfiram	0.2535	marbofloxacin	0.5342	BRD-K43025624	0.3322	AZD-7687	0.3152	lomerizine	0.4333	temozolomide	0.3354	AV-412	0.31	BRD-K19487261	0.3569	Y-27632	0.3626	BRD-K52859120	0.3062	actarit	0.5054	BRD-K73531877	0.2975	dynasore	0.2507	puromycin	0.3606	DL-PDMP	0.3808	donitriptan	0.3237	BRD-K60948317	0.357	gliclazide	0.5725	BRD-K10481024	0.4962	BRD-K12107412	0.2977	BRD-K62008506	0.237	BRD-A49680073	0.3348	SAR405838
3	aminoguanidine	0.3157	STK-249718	0.2469	VE-821	0.2523	SB-683698	0.5113	BRD-K25148849	0.3262	cilostazol	0.2918	JW-55	0.407	GSK-429286A	0.3349	TAS-103	0.3053	istaroxime	0.3296	pentoxifylline	0.3427	BRD-K49276305	0.3034	BRD-A29731977	0.5009	BRD-K31851055	0.2954	molsidomine	0.2502	BRD-A18411371	0.3556	trimipramine	0.3746	histamine	0.3156	BRD-K97562463	0.3555	asiatic-acid	0.5548	BRD-K76997656	0.493	BRD-A23345137	0.2952	BRD-K60732356	0.2281	BRD-A09719808	0.3315	BRD-K21773564
4	ropinirole	0.3114	disulfiram	0.2365	BNTX	0.2513	pentoxifylline	0.4969	BRD-K76976010	0.3223	sertaconazole	0.2902	lomeguatrib	0.3897	BRD-A94546435	0.3336	indirubin	0.2981	BRD-K63811860	0.3001	BRD-K94818765	0.338	BRD-K87930002	0.2931	ICI-162846	0.5	BRD-K61651560	0.2912	QL-XII-47	0.2478	BRD-A09719808	0.3496	griseofulvin	0.3736	brivudine	0.3018	BRD-K86158100	0.354	dexloxiglumide	0.5539	BRD-K29519734	0.4925	BRD-A53381587	0.2943	BRD-K62985789	0.2251	BRD-K78385490	0.3286	BRD-K78385490
5	physostigmine	0.3047	MW-A1-12	0.2266	carfilzomib	0.2445	cianidanol	0.4653	BRD-K51322795	0.3189	actarit	0.2882	BRD-K77508012	0.3827	BRD-K98803880	0.3267	UNC-2250	0.2956	BRD-K89476396	0.2987	minoxidil	0.3339	BRD-K70087673	0.2898	LY-2886721	0.4907	BRD-K46824282	0.29	BRD-K80786583	0.2469	BRD-K05153001	0.3472	UK-383367	0.3558	merimepodib	0.2951	BRD-K73290515	0.3471	tetrahydrouridine	0.5489	BRD-K28916436	0.4832	BRD-K26682747	0.2909	moxaverine	0.2241	K784-3187	0.3274	chrysenequinone
6	sodium-gualenate	0.3003	BRD-K48749255	0.2239	NVP-BGJ398	0.2365	yohimbine	0.4613	BRD-K50094173	0.3167	ANLE-138B	0.2872	tandutinib	0.3819	estradiol-cypionate	0.3213	etoposide	0.2909	BRD-K35088248	0.2938	roflumilast	0.3323	BRD-K42855618	0.2897	retapamulin	0.4855	BRD-K91895574	0.2896	SA-25547	0.2415	BNTX	0.3428	apocynin	0.3537	BRD-K34485477	0.2842	BRD-K39925250	0.3412	AMG-517	0.544	BRD-K38929751	0.4741	BRD-K75506133	0.2904	BRD-K72533381	0.2206	BNTX	0.3248	I-606051
7	BRD-K01543453	0.2953	BRD-K04785821	0.2204	GSK-J2	0.2306	DMP-777	0.4598	BRD-K97348029	0.3117	alizapride	0.2839	GSK-J1	0.3798	phenothiazine	0.32	3-Cl-AHPC	0.2903	BRD-K48575680	0.2856	marbofloxacin	0.3202	BRD-K67832115	0.2879	ketamine	0.4838	BRD-K48749255	0.2886	BRD-K93337444	0.2407	BRD-A68065211	0.3405	ticagrelor	0.3371	BRD-K76022557	0.2837	BRD-K49207204	0.3389	amikacin	0.5375	BRD-K68594161	0.4725	BRD-K89805365	0.2902	BRD-K91720591	0.2185	BRD-K99633092	0.3209	cercosporin
8	linsidomine	0.2937	BRD-K97972722	0.2194	ST-056792	0.2279	BRD-K04196669	0.4551	BRD-K72651085	0.3115	MLN-2480	0.2772	LY-2365109	0.3611	fasudil	0.3187	CINK-4	0.2882	BRD-K16789950	0.2853	LY-364947	0.3123	BRD-K52876244	0.2876	danegaptide	0.4809	BRD-K91585756	0.2875	BRD-A24643465	0.2393	BRD-K98824517	0.338	KBG	0.3357	marbofloxacin	0.2807	BRD-K69569958	0.3332	MK-212	0.5307	BRD-K45569026	0.4638	BRD-A39407481	0.2888	trimetazidine	0.218	BRD-A58924247	0.3183	PF-03814735
9	entecavir	0.2935	menadione	0.2181	BRD-K89224880	0.2277	ICI-162846	0.4496	BRD-K59848706	0.3099	garcinol	0.276	orciprenaline	0.355	novobiocin	0.3171	ketamine	0.2877	duloxetine	0.284	TAK-715	0.3107	BRD-K99078335	0.2838	cholic-acid	0.4781	BRD-K62965224	0.2872	BRD-K14763154	0.2388	BRD-A49680073	0.3341	primaquine	0.3351	S-18986	0.2794	BRD-K76661445	0.3324	BRD-K41170226	0.5266	BRD-K66733186	0.4605	BRD-K32506050	0.2877	BRD-K15322427	0.2153	BRD-A68065211	0.3176	BRD-K95352812
10	bucladesine	0.2923	BRD-K40685792	0.2177	NSC-663284	0.2252	gimeracil	0.4494	BRD-K77801455	0.3065	CINK-4	0.2724	PF-04217903	0.353	bucladesine	0.3164	irinotecan	0.2819	BRD-K79734831	0.2837	rolipram	0.3106	retapamulin	0.2832	alizapride	0.4767	BRD-K75177817	0.2863	carfilzomib	0.2376	SAR405838	0.3312	bicalutamide	0.3296	palovarotene	0.2779	BRD-K10317744	0.3308	molsidomine	0.5227	BRD-K28795679	0.4587	BRD-K88069191	0.2875	BRD-K12260399	0.212	BRD-A93942655	0.316	BRD-K65955264
11	dipyridamole	0.2918	BG-FA-0953	0.2163	KIN001-055	0.2244	metamizole	0.4485	BRD-K50942788	0.3061	DMP-777	0.2706	fasudil	0.3479	BRD-A53381587	0.3159	valrubicin	0.2676	BRD-K76688397	0.2784	lorazepam	0.3041	BRD-K39962926	0.2829	BRD-K77162730	0.4674	BRD-K81104218	0.2843	apocynin	0.2351	I-606051	0.3311	diazoxide	0.3293	BRD-K72005960	0.2774	BRD-K62202988	0.3306	ifosfamide	0.5088	BRD-K92023938	0.4573	BRD-K05777604	0.2865	BRD-K85525164	0.2117	NSC-663284	0.3159	BRD-K23673040
12	pritelivir	0.2915	BRD-K06765193	0.2123	pen	0.2243	lorcaserin	0.4445	BRD-K58208155	0.3056	BRD-K36192494	0.2704	melatonin	0.3479	aminoglutethimide	0.3148	BRD-K27638063	0.266	BRD-K73096266	0.2759	cimetidine	0.3024	BRD-K18136154	0.2793	camicinal	0.4664	BRD-K73206088	0.2825	BRD-K18163752	0.2288	disulfiram	0.3292	temoporfin	0.3231	nutlin-3	0.2769	BRD-K68732617	0.3283	lasalocid	0.5065	BRD-K48038858	0.454	BRD-K94962552	0.2843	BRD-K64428314	0.2072	BRD-K58214070	0.3101	BRD-K60870698
13	saxagliptin	0.2909	NO-ASA	0.2111	SU-16f	0.2217	indinavir	0.4427	BRD-K03331449	0.3055	loxoprofen	0.2703	BRD-K31030218	0.3467	RG-108	0.313	BRD-K93830491	0.2641	BRD-K47587697	0.2756	BRD-K03810133	0.3003	BRD-K23434564	0.2774	gimeracil	0.4644	BRD-K97452545	0.2823	asiatic-acid	0.2261	SA-25547	0.3292	finasteride	0.3231	probucol	0.2749	BRD-K44004565	0.3274	BRD-K35046132	0.5034	BRD-K85525164	0.4515	BRD-K82910696	0.2836	BRD-K16948767	0.2053	BRD-A18725729	0.309	BRD-K91197462
14	chlorpropamide	0.2864	BRD-K18368161	0.21	BRD-K58214070	0.2217	alaproclate	0.4395	BRD-K58075863	0.3051	cholic-acid	0.2637	BRD-K40758391	0.3464	BRD-K26257340	0.3118	ryuvidine	0.264	BRD-K93051667	0.2736	VT-464	0.2996	diminazene-aceturate	0.2762	BRD-K20986251	0.4598	BRD-K33177501	0.2812	BRD-K57328348	0.2259	cercosporin	0.3291	famciclovir	0.323	BRD-K24779182	0.2748	BRD-K41189799	0.32	iniparib	0.5018	BRD-K33217094	0.4493	BRD-K60850201	0.2822	BRD-A17757596	0.2047	K784-3131	0.3031	I-606061
15	chenodiol	0.2861	AV-412	0.2095	primaquine	0.2202	voglibose	0.4385	BRD-K39710695	0.3049	ibuprofen	0.2634	voriconazole	0.3434	BRD-K69414416	0.3112	deguelin	0.2631	BRD-K97258019	0.2731	lomerizine	0.2994	BRD-K03050455	0.2752	citalopram	0.4545	BRD-K43388152	0.2811	I-606051	0.2258	BRD-A93942655	0.328	clofibric-acid	0.3185	exherin	0.2738	BRD-K99978187	0.3188	BRD-K30418433	0.5002	BRD-K34700473	0.4485	BRD-K42862653	0.2821	BRD-K21416096	0.2041	BRD-K28916077	0.3024	BRD-K37940862
16	BRD-K97350634	0.2855	amsacrine	0.2093	doconexent	0.2161	granisetron	0.4351	BRD-K15997423	0.3024	pirfenidone	0.2633	PD-98059	0.3434	BRD-A11731846	0.3108	ostarine	0.2602	BRD-K76269493	0.273	tranilast	0.2986	BRD-K69914820	0.2738	SB-683698	0.4532	BRD-K71590663	0.2808	BRD-K54903703	0.2251	BRD-K78385490	0.3257	entecavir	0.3167	aliskiren	0.2716	BRD-K10221669	0.3174	meclofenamic-acid	0.4946	BRD-K77011363	0.4453	BRD-K81916372	0.2818	BRD-K71139459	0.202	BRD-K06765193	0.3021	BRD-K85888199
17	zolpidem	0.2816	withaferin-a	0.2092	bifemelane	0.2158	lamotrigine	0.4325	BRD-K86104966	0.302	balapiravir	0.2564	cinoxacin	0.3425	verapamil	0.3104	cercosporin	0.2594	dorzolamide	0.2717	BRD-K41798816	0.2985	BRD-K66821167	0.2732	D-serine	0.452	BRD-K56034970	0.2798	BRD-K99633092	0.225	AZ-6102	0.3221	NU-7026	0.3155	BRD-K32580836	0.2691	BRD-K62597218	0.3163	DM-55-3	0.488	BRD-K07281036	0.4434	BRD-K12015168	0.2804	BRD-K50570214	0.201	cercosporin	0.2998	BRD-K25746333
18	modafinil	0.2812	NSC-663284	0.2085	SCH-58261	0.2149	varenicline	0.43	BRD-K45172622	0.3017	methiopril	0.2557	TIC-10	0.3423	BRD-K51490301	0.3095	retapamulin	0.2567	BRD-K40630529	0.2705	EX-527	0.2965	BRD-K15675930	0.2717	canrenone	0.444	BRD-K98537764	0.2793	BRD-K40389799	0.224	K784-3187	0.3176	dapivirine	0.313	BRD-K50935646	0.2687	BRD-K48102350	0.3162	inositol	0.4834	BRD-K55538850	0.4432	BRD-K70532227	0.2797	BRD-K41334119	0.2009	BRD-K68313733	0.2989	heliomycin
19	ML-89-9	0.2811	BRD-K20984459	0.2074	BRD-K03601405	0.2128	capecitabine	0.4286	BRD-K23435841	0.2994	tiludronate	0.2534	BRD-K59049030	0.3419	CGS-21680	0.3074	BRD-K29475348	0.2566	BRD-K62650632	0.27	ciprofloxacin	0.2956	BRD-K45952474	0.2703	granisetron	0.4409	BRD-K09468701	0.2781	BRD-K41189799	0.2233	BRD-A37735495	0.3169	resatorvid	0.3123	BRD-K47284302	0.2679	BRD-K12531686	0.3162	BRD-K38061943	0.4793	BRD-K57045425	0.4426	BRD-K39925250	0.279	BRD-K11566857	0.2007	EMF-sumo1-39	0.2956	BRD-A37735495
20	cabozantinib	0.278	BRD-K29251608	0.2058	inositol	0.2125	actarit	0.4272	BRD-K17303020	0.2971	bretazenil	0.2511	CG-930	0.3407	BRD-M23109796	0.3071	clofarabine	0.2558	BRD-K32319151	0.2698	UNC-1215	0.2933	BRD-K87593103	0.2701	grazoprevir	0.4382	BRD-K32751688	0.2777	I-606061	0.2231	I-606061	0.3163	TAK-285	0.3095	lorcaserin	0.2661	BRD-K32282076	0.3154	JAS07-006	0.4788	BRD-K77922263	0.4399	BRD-K06250424	0.2789	BRD-K06863921	0.2005	puromycin	0.2954	BRD-K98824517
21	metatinib	0.2773	BRD-K43966357	0.2056	BRD-K06765193	0.211	canrenone	0.4271	BRD-K10241968	0.2964	JNJ-38877605	0.2492	gatifloxacin	0.3387	SANT-1	0.3049	BRD-K91596921	0.2552	BRD-K90146121	0.2694	BRD-A81552806	0.2924	BRD-K31455027	0.2699	ostarine	0.4356	BRD-K18494310	0.2776	BRD-K42814713	0.2216	F-1566-0341	0.3114	GDC-0199	0.3094	dipraglurant	0.2647	BRD-K62577212	0.3147	BRD-K49967178	0.4759	BRD-K97624853	0.4382	BRD-K69569958	0.2785	BRD-K16154498	0.1995	BRD-A28105619	0.2948	BRD-A93942655
22	MK-0752	0.2756	BRD-K15768601	0.2054	BRD-K80346834	0.2109	D-serine	0.4241	BRD-K59093791	0.2963	SR-33805	0.2446	cromoglicic-acid	0.3375	zolpidem	0.3046	BRD-K61087440	0.2552	BRD-K20918933	0.269	DAC-012	0.2918	diethylcarbamazine	0.2697	LGK-974	0.4332	BRD-A02501536	0.2768	BRD-K29771129	0.2208	BRD-A18725729	0.311	danazol	0.3085	BRD-K57166447	0.2636	BRD-K79887921	0.3124	macitentan	0.4754	BRD-K19710723	0.4378	gatifloxacin	0.2782	verteporfin	0.1976	BRD-A49848186	0.2947	BRD-K87386611
23	capsaicin	0.275	BRD-K13196166	0.2043	MG-132	0.2105	JNJ-38877605	0.4236	BRD-K31546068	0.2933	paraxanthine	0.2446	VX-745	0.3375	BRD-K22698363	0.3043	BRD-A94659883	0.2551	BRD-K23603287	0.2685	bumetanide	0.2917	BRD-K74826740	0.269	probucol	0.4324	BRD-K24004917	0.2757	BRD-K74198088	0.2207	BRD-K36772364	0.308	mubritinib	0.308	emedastine	0.2629	BRD-K59188100	0.3119	BRD-K73304092	0.4735	BRD-A73635700	0.4367	BRD-K70854630	0.2781	BRD-K37197256	0.1966	JTC-801	0.2935	BRD-K09450441
24	arbutin	0.2739	BRD-A94659883	0.2025	BRD-A58924247	0.2104	emedastine	0.4227	BRD-K91671568	0.2921	adatanserin	0.2434	BRD-A80010944	0.3358	LY-2365109	0.3041	BRD-K04611090	0.2542	BRD-K08659289	0.2676	BRD-K01591707	0.2915	BRD-K14356681	0.2666	BYK-204165	0.4307	Y-27632	0.2755	BRD-K68732617	0.2197	BRD-K24418561	0.3076	cyanocobalamin	0.3076	aminocaproic-acid	0.2568	BRD-K55465787	0.3105	pepstatin	0.4728	BRD-K62083683	0.4342	BRD-K61924304	0.2776	BRD-K70537701	0.1945	BRD-K98824517	0.293	etoposide
25	levocetirizine	0.273	BAY-11-7082	0.2024	BCI-hydrochloride	0.2101	BRD-K04378630	0.4214	BRD-K48188521	0.2914	rociletinib	0.2411	UNC-1215	0.3341	nevirapine	0.3022	camicinal	0.2526	BRD-K81144230	0.2668	BRD-K98953112	0.2907	BRD-K37282009	0.2638	IWP-L6	0.4262	BRD-K40685792	0.2752	BRD-K55393423	0.219	BRD-K95352812	0.3074	trehalose	0.3075	BRD-K63614330	0.2562	BRD-K54790089	0.3097	BRD-K87838848	0.4671	BRD-K82521339	0.4342	BRD-K54198678	0.2773	BRD-K28916436	0.1944	SA-25547	0.2929	BRD-A49848186
26	GNF-2	0.2713	BRD-K54925224	0.1998	clotrimazole	0.2098	BRD-K81318113	0.4212	BRD-K47409867	0.2913	cevimeline	0.2397	BRD-K30989303	0.3328	cabozantinib	0.2958	danegaptide	0.2524	BRD-K48408404	0.2657	BRD-K74035204	0.2907	BRD-K24025166	0.2626	marbofloxacin	0.4215	BRD-K15690866	0.2752	BRD-K67374281	0.2186	BRD-K99633092	0.3072	BRD-K28456706	0.3057	azelaic-acid	0.2546	BRD-K82376876	0.3095	mepireserpate	0.4669	BRD-K11566857	0.4316	BRD-K99927461	0.2771	BRD-K34414758	0.194	BCI-hydrochloride	0.2925	BRD-K78843060
27	LY-2365109	0.271	NSC-95397	0.1992	z-leu3-VS	0.2091	roflumilast	0.4211	BRD-K73898073	0.2907	adiphenine	0.2378	phenylbutazone	0.3319	Y-39983	0.2954	BRD-K77832645	0.251	BRD-K58933168	0.2654	citalopram	0.2901	flunixin	0.2622	cimetidine	0.4201	BRD-K81293413	0.2748	BRD-K06023321	0.2172	BRD-K28916077	0.3065	FK-888	0.305	API-001	0.2543	BRD-K66324291	0.3093	UB-165	0.4644	BRD-K88948585	0.4296	BRD-K51608472	0.2767	BRD-K53665750	0.1939	BRD-K77547920	0.2923	F-1566-0341
28	SEP-227900	0.271	BRD-K03383196	0.1985	BRD-K31812348	0.2074	ketamine	0.4204	lithium-chloride	0.2904	BRD-K92365616	0.2378	enalapril	0.3305	dicloxacillin	0.2948	BRD-K25638876	0.251	BRD-K06718330	0.2644	fasudil	0.2897	BRD-K03901181	0.2621	BRD-K92356505	0.4177	BRD-K28753508	0.2743	BRD-K10513366	0.2169	BRD-U86222656	0.306	zolpidem	0.3048	ketorolac	0.2536	BRD-K64593260	0.3085	mepivacaine	0.4641	BRD-K73859343	0.4268	BRD-K39099034	0.2737	BRD-K45056520	0.1936	BRD-K92317137	0.2886	pyrvinium-pamoate
29	bepotastine	0.2685	BRD-K86684694	0.1971	KU-C103867	0.2074	BRD-K09993756	0.4204	BRD-K58214070	0.29	NF-449	0.2356	vardenafil	0.3305	EX-527	0.2945	BRD-K34624391	0.2505	BRD-K18345677	0.264	BRD-K36671227	0.2896	BRD-K85392247	0.2621	lofexidine	0.417	GDC-0834	0.2723	BRD-K13646706	0.2166	K784-3188	0.3056	cytisine	0.3031	Y-26763	0.251	NVP-BHG712	0.3081	pinacidil	0.4533	BRD-K98537764	0.4267	BRD-K45620289	0.2733	rhodomyrtoxin	0.1934	p-rosanilinehcl	0.2885	BRD-K24156250
30	lucitanib	0.268	BRD-K29475348	0.1971	AT-7867	0.2073	danegaptide	0.4201	BRD-K80213755	0.2884	amsacrine	0.2347	lorglumide	0.3296	AT1-SHH-09	0.2921	BRD-K83238251	0.2499	BRD-K30785989	0.2638	BRD-K73697974	0.2888	BRD-K41189799	0.2618	disopyramide	0.416	BRD-K33217094	0.2721	helveticoside	0.2148	BRD-K58214070	0.3055	tipranavir	0.303	mCPP	0.2506	BRD-K72932441	0.3075	SB-203186	0.451	BRD-K66253165	0.4265	BRD-K47748211	0.2728	BRD-K70243592	0.1928	BRD-A37735495	0.2883	K-252A
31	scopolamine	0.2663	BRD-K62976536	0.1966	WR-216174	0.2072	FPL-62064	0.4155	BRD-K31844308	0.2882	BRD-A72796238	0.2346	syringic-acid	0.3289	BRD-A12830281	0.291	BRD-K15907840	0.249	BRD-K46699670	0.2634	BRD-K56341841	0.2881	BRD-K40103182	0.2615	fadrozole	0.4143	BRD-K91952416	0.272	BRD-K88746179	0.2147	BRD-A49848186	0.3055	dronedarone	0.2976	marimastat	0.2493	BRD-K07939054	0.3072	BRD-K63954456	0.4443	BRD-K43186783	0.4251	BRD-K93503664	0.2724	BRD-K08233096	0.1917	chrysenequinone	0.2872	BRD-K66541472
32	BRD-K79937734	0.2646	KPT-185	0.1956	BRD-K05331696	0.2064	citalopram	0.4153	BRD-K50046044	0.2871	SAR405838	0.2345	mestranol	0.3285	BRD-K02269790	0.2905	BRD-K42197878	0.2489	BRD-K51490423	0.2631	ABT-202	0.2878	BRD-A73559168	0.2614	BRD-K67319066	0.4119	BRD-A59995060	0.272	BRD-K47658117	0.2137	BRD-K06765193	0.3047	dinoprost	0.2938	mirtazapine	0.2492	BRD-K99100679	0.3071	demeclocycline	0.4367	BRD-K88437756	0.4219	BRD-K35963610	0.2717	BRD-K93986444	0.1917	MG-132	0.287	BRD-K42197878
33	balicatib	0.2645	BRD-K21864149	0.1954	BRD-K96400713	0.2062	LY-2886721	0.4147	BRD-K97929312	0.2864	KIN001-269	0.2341	SB-203580	0.3275	BRD-A27407220	0.2896	menadione	0.2481	BRD-K62418398	0.2619	BRD-K23684100	0.2865	BRD-K97711917	0.2612	lamotrigine	0.4096	BRD-K98805845	0.2718	BRD-A47428621	0.213	BRD-A58924247	0.3036	PF-03084014	0.2937	BRD-K03464662	0.2484	BRD-K36523261	0.3071	O-2050	0.4356	BRD-K63892351	0.4203	BRD-K32839286	0.2712	BRD-K69082321	0.1911	SAR405838	0.2867	puromycin
34	EMF-BCA1-64	0.2644	CINK-4	0.1953	ST-4029573	0.2057	probucol	0.4142	BRD-K30782795	0.2862	BRD-K22180073	0.2338	TAK-715	0.3272	naftidrofuryl	0.2891	BRD-K69942587	0.2467	BRD-K55891520	0.2613	BRD-A37656721	0.2851	apremilast	0.2598	travoprost	0.4031	BRD-K21201014	0.2703	BRD-K71460915	0.2127	BRD-K03857568	0.3032	BRD-K37846922	0.2928	metamizole	0.2479	BRD-K05261060	0.3067	BRD-K56596360	0.4344	BRD-K31363949	0.4179	TEPP-46	0.2708	PNU-282987	0.191	z-leu3-VS	0.2856	BRD-K14536501
35	estramustine-phosphate	0.2635	BRD-K56167818	0.1952	sorbic-acid	0.2049	fexofenadine	0.4139	disulfiram	0.2854	BRD-K65955264	0.2337	JNJ-38877605	0.3263	alitretinoin	0.2888	BRD-K74794014	0.2465	BRD-K99903568	0.2613	gatifloxacin	0.2836	BRD-K38706080	0.2598	BRD-K85528826	0.4013	BRD-K08388529	0.2701	L-ergothioneine	0.2116	BRD-K41925105	0.302	balicatib	0.2917	ALX-5407	0.243	BRD-K38188442	0.3056	BRD-K26822808	0.4323	BRD-K78748401	0.4171	BRD-K17372597	0.2707	BRD-K06589837	0.191	NSC-3852	0.2855	BRD-K38120474
36	naftidrofuryl	0.2626	BRD-K02541615	0.1947	BRD-K58005972	0.2048	BRD-K05135707	0.4137	BRD-K51832753	0.2853	nikethamide	0.2315	imiquimod	0.3249	gatifloxacin	0.2874	BRD-K76508844	0.2446	BRD-K31210612	0.2601	lamotrigine	0.2836	BRD-K72843176	0.2595	roflumilast	0.3994	BRD-K64717502	0.2698	periplocymarin	0.2114	BRD-K01614657	0.3007	lisinopril	0.2888	BRD-K04272258	0.2418	BRD-K32439647	0.3052	KU-C104248	0.4305	BRD-K75775113	0.4154	BRD-K91423144	0.2705	BRD-K14460076	0.1903	BRD-K80786583	0.2823	BRD-K18136154
37	BRD-A90543464	0.2624	BRD-K64663625	0.1946	JTC-801	0.2046	camicinal	0.4127	BRD-K89952634	0.2852	BMY-45778	0.2305	anacardic-acid	0.3246	BRD-K73095160	0.2863	carvedilol	0.2445	BRD-K46412655	0.2573	ipratropium	0.283	tosedostat	0.2587	luliconazole	0.3984	BRD-K39543844	0.2698	BRD-K60777422	0.211	BRD-K71935468	0.2995	CFM-2	0.2883	ketamine	0.2414	BRD-K12640996	0.3049	tofacitinib	0.4295	BRD-K22720379	0.4145	BRD-K70357895	0.2703	BRD-K50046044	0.1897	BRD-K41925105	0.2823	BRD-K55393423
38	bifemelane	0.2623	BRD-K12393722	0.1946	BRD-K44366801	0.2035	adatanserin	0.4124	BRD-K47254434	0.2843	menadione	0.2297	minoxidil	0.3246	BRD-K63376220	0.2863	CGI-1746	0.2434	BRD-K46701848	0.2571	VX-745	0.2827	BRD-K50400833	0.2574	diclofensine	0.3983	BRD-K93496326	0.2693	BRD-K50495309	0.2107	EMF-sumo1-39	0.2977	linsidomine	0.2862	BRD-K09068728	0.2407	BRD-K67522096	0.3047	rupatadine	0.4286	butylated-hydroxytoluene	0.4144	marbofloxacin	0.2698	BRD-K74066682	0.1893	BRD-K78062244	0.2818	amsacrine
39	apocynin	0.2599	BRD-K91508497	0.1936	K784-3187	0.2035	dienestrol	0.4109	BRD-K13044705	0.2842	BRD-K67626198	0.229	BRD-K28880788	0.3244	procaterol	0.2861	BRD-K14570970	0.2432	BRD-K40630587	0.255	BRD-K27889081	0.2827	BRD-K98535708	0.2571	KIN001-269	0.398	BRD-K76508844	0.2673	BRD-K80733946	0.2104	BRD-K52383401	0.2975	D-609	0.2857	SR-57227A	0.2396	BRD-K03067757	0.3043	RS-56812	0.4196	BRD-K39087168	0.4136	BRD-K97562463	0.2696	BRD-K86467057	0.1893	BRD-K53932786	0.2807	BRD-K29771129
40	methocarbamol	0.2578	STK-397047	0.1933	BRD-K60070073	0.2032	BRD-K77162730	0.4101	lidoflazine	0.2838	BRD-K92904839	0.229	ABT-202	0.3243	BRD-A92800748	0.2856	BRD-K12981857	0.2423	BRD-K61621331	0.2548	ICI-162846	0.282	GW-842166	0.2571	gemfibrozil	0.3939	BRD-K04468899	0.2665	BRD-K06166879	0.2099	BRD-K68313733	0.2972	nelfinavir	0.2838	rocuronium	0.2381	BRD-K50434315	0.3042	BRD-K00366212	0.4191	erythrosine	0.413	BRD-K75772626	0.2693	BRD-K65496998	0.1893	I-606051	0.2799	BAY-11-7085
41	BRD-K44506257	0.2571	BRD-K93927229	0.1927	I-606051	0.2017	bumetanide	0.4092	BRD-K03675705	0.2835	metolazone	0.2274	UPF-1069	0.3237	EMF-csc-9	0.2851	BRD-K83270266	0.242	BRD-K09295309	0.2546	BRD-K51781482	0.2805	dibromomannitol	0.2556	bumetanide	0.3938	BRD-K32511780	0.2663	EMF-sumo1-39	0.2098	chrysenequinone	0.2966	tryptamine	0.2806	BRD-K16111325	0.2374	BRD-K45361857	0.3039	phenolphthalein	0.4157	BRD-K05329107	0.4117	BRD-K04095185	0.2683	BRD-K34232791	0.189	BRD-K44366801	0.279	BRD-K45282766
42	levobunolol	0.2556	BRD-K27953820	0.1923	BRD-K78056905	0.2009	API-001	0.4079	BRD-K54964687	0.2829	BRD-K22969690	0.2273	BRD-K91937280	0.3231	BRD-K69872823	0.2847	methotrexate	0.2419	BRD-A96686988	0.2542	BRD-K26479796	0.2802	BRD-K54018158	0.2553	BRD-K27198844	0.3937	BRD-K93126086	0.2663	BRD-K99078335	0.2097	oxyphenbutazone	0.2966	aminoguanidine	0.2784	amoxapine	0.2362	BRD-K42385001	0.3024	BRD-A70311631	0.4147	BRD-K13719101	0.4116	BRD-K31852848	0.268	BRD-K89814851	0.1887	CVF-SUMO-11	0.2777	BRD-K99078335
43	galeterone	0.2552	MD-II-008-P	0.1918	devazepide	0.2006	gemfibrozil	0.4072	BRD-K61027868	0.2817	cpd-b	0.2253	CO-102862	0.3231	amtolmetin-guacil	0.283	BRD-K16331797	0.2416	BRD-K83919473	0.2533	anacardic-acid	0.2793	BRD-K56618252	0.2551	hypericin	0.3933	BRD-K52335877	0.266	BRD-K30284601	0.2094	BRD-K60870698	0.2958	LY-255582	0.2782	pyrazinamide	0.2323	BRD-K43192836	0.3015	BRD-K08878345	0.4112	BRD-K15523383	0.4109	BRD-K92593565	0.2678	BRD-K12896711	0.1887	BRD-K60870698	0.2775	I-505056
44	guanaben-acetate	0.2542	BRD-K28714324	0.1917	brivanib	0.2001	BRD-K92593565	0.4056	BRD-K58194737	0.2815	retapamulin	0.225	levosulpiride	0.323	BRD-K61485947	0.283	BRD-K44497547	0.2416	BRD-K16300438	0.2526	isradipine	0.2788	BRD-K32585359	0.2541	BRD-K30620974	0.3925	BRD-K68594161	0.2646	BRD-K01237277	0.2085	BRD-K32896438	0.2958	benzbromarone	0.2771	BRD-K06122322	0.2323	BRD-K17122222	0.301	BRD-K13277629	0.4083	BRD-K59159023	0.4101	BRD-K47620421	0.2671	BRD-K68485855	0.1881	BRD-K71672234	0.2771	NSC-3852
45	lithium-chloride	0.2539	BRD-K15444511	0.1907	lithium-chloride	0.2	BRD-K84798689	0.4055	BRD-A06149038	0.2813	luliconazole	0.2226	IOX2	0.322	veliparib	0.2825	BRD-K97972722	0.2409	BRD-K17078647	0.2522	riluzole	0.2787	BRD-K86285108	0.2538	chlorpyrifos	0.3925	BRD-K40758391	0.2632	BRD-K01614657	0.208	ST-4029573	0.2957	GSK-2110183	0.2748	BRD-K81736443	0.2322	BRD-K35868313	0.3002	BRD-K26211296	0.407	BRD-K94476572	0.4101	BRD-K59188100	0.2668	nitrofural	0.1874	BRD-K89224880	0.2767	BRD-A96536816
46	aspirin	0.2536	BRD-K47228832	0.1904	withaferin-a	0.1998	BRD-K94378105	0.4045	BRD-K96164740	0.2809	BRD-K28916077	0.2205	methiopril	0.3189	PRIMA1	0.2819	BRD-A29731977	0.2408	BRD-K18101567	0.2517	BRD-A95904137	0.2779	BRD-K79748783	0.2537	BRD-K37552925	0.3912	BRD-K70468140	0.263	anisomycin	0.208	alisertib	0.2951	E-7438	0.2739	BRD-K99901517	0.2319	BRD-K67813189	0.3001	BRD-K66497480	0.4067	BRD-K97540907	0.41	BRD-K87853964	0.2665	BRD-K45092891	0.1871	EMF-bca1-16	0.2764	AG-592
47	famciclovir	0.2533	BRD-K60759770	0.19	lasalocid	0.1994	CI-966	0.4045	BRD-K18197334	0.2806	riociguat	0.2204	acexamic-acid	0.3184	nalbuphine	0.2809	BRD-K60127720	0.2405	BRD-K80232076	0.2516	Gossypetin	0.2775	BRD-K51348184	0.2535	liranaftate	0.3908	palmatine-chloride	0.2621	meclofenamic-acid	0.2076	p-rosanilinehcl	0.2931	meglitinide	0.2738	BRD-K60857329	0.2311	prazosin	0.3	BRD-K57328348	0.4056	BRD-K54066059	0.4086	BRD-K10925833	0.2665	BRD-K34317671	0.1868	triciribine	0.2761	rhodomyrtoxin-b
48	BRD-K44897610	0.2532	BRD-K80346834	0.1896	BRD-K82732294	0.1989	BRD-K87465930	0.403	BRD-K49721311	0.2803	triphenyl-tin	0.2191	SB-239063	0.318	pindolol	0.2809	BRD-K97766167	0.2402	BRD-K75073699	0.2511	nicotinamide	0.2773	BRD-K35808731	0.2535	BRD-K12709183	0.39	BRD-K79159743	0.2613	cercosporin	0.2073	BRD-A43409498	0.2931	brivanib	0.2731	vortioxetine	0.2309	BRD-K04614055	0.2996	NM-PP1	0.403	BRD-K68980973	0.4083	BRD-K98953112	0.2662	BRD-K62018188	0.1862	BRD-A20248179	0.2761	palbociclib
49	ibutamoren	0.253	BRD-K11610091	0.1895	sumatriptan	0.1986	BRD-K47283018	0.4028	BRD-K51974360	0.2797	AV-412	0.2189	pilaralisib	0.3161	OVE-238	0.2808	BRD-K37283718	0.24	BRD-K51050934	0.2504	BRD-K45537529	0.2773	BRD-K14695590	0.2534	UNC-2250	0.3896	BRD-A82976259	0.2611	inositol	0.2071	BRD-K41652870	0.2928	nilvadipine	0.2729	BRD-K43316594	0.23	BRD-K06279388	0.2992	BRD-K38205437	0.4024	TUL_XX087	0.4074	BRD-K42529194	0.2647	BRD-K65945126	0.1862	BRD-K62459624	0.2758	BRD-K01045229
50	acadesine	0.2528	BRD-K90882192	0.1889	BRD-K87726525	0.1983	UNC-1215	0.4023	BRD-K65085267	0.2797	BRD-A09719808	0.2186	capecitabine	0.3157	EPZ-020411	0.2805	SAR405838	0.24	BRD-K14216093	0.2501	BRD-K41031262	0.2772	BRD-K24494475	0.2527	BRD-K18351060	0.389	BRD-K58971526	0.2605	BRD-K01045229	0.2068	z-leu3-VS	0.2923	maraviroc	0.2725	BRD-K74713361	0.2291	BRD-K70712582	0.2991	BRD-K79459005	0.3998	BRD-A59995060	0.4051	BRD-K82376876	0.2646	BRD-K23956364	0.1859	BRD-K79390395	0.2753	BRD-K32040515
51	honokiol	0.2527	BRD-K76508844	0.1886	BRD-K16588281	0.1981	topiramate	0.4015	BRD-K54250149	0.2794	MBX-2982	0.2174	BRD-K34590335	0.3144	bifemelane	0.2798	BRD-K86914375	0.2398	BRD-K97371424	0.2495	BRD-A46802340	0.2771	dovitinib	0.2522	BRD-K80408402	0.3874	BRD-K40057256	0.2592	BRD-A68123879	0.2068	rhodomyrtoxin-b	0.291	zardaverine	0.2721	acronycine	0.229	BRD-K46065636	0.299	BRD-K25542589	0.3964	BRD-K43292469	0.404	BRD-K43603649	0.2644	BRD-K64632606	0.1851	gambogic-acid	0.2741	BRD-A40431293
52	trimebutine	0.2523	emodic-acid	0.1885	methylphenidate	0.1979	BRD-K92758184	0.4014	MK-5108	0.2788	etravirine	0.2173	BRD-K50162138	0.3144	tofacitinib	0.2798	BRD-K56086519	0.2389	disulfiram	0.2492	BRD-K04378630	0.2765	BRD-K02269304	0.2521	propylthiouracil	0.3867	BRD-K59131688	0.2585	BRD-K60948317	0.2063	tegaserod	0.2908	bipenamol	0.2717	SRPIN-340	0.2288	GW-501516	0.2981	BRD-K70524666	0.3939	BRD-K99000702	0.4037	BRD-K22701871	0.2642	BRD-K45156967	0.1839	withaferin-a	0.274	BRD-K59333713
53	nesbuvir	0.2521	WP-1066	0.1885	BRD-K50495309	0.1975	BRD-K30620974	0.4004	BRD-K40332193	0.2784	cromoglicic-acid	0.2166	alpha-estradiol	0.3138	BRD-K86232198	0.279	BRD-K77281588	0.238	BRD-K23857235	0.2487	phenothiazine	0.276	BRD-K46561246	0.2508	T-0156	0.3841	BRD-K06519744	0.258	BRD-K62577212	0.2055	EMF-bca1-16	0.2898	AVL-292	0.2712	BRD-K52904986	0.2287	BRD-K90858591	0.2974	BRD-K55073475	0.3906	BRD-K10460649	0.4035	BRD-K86232678	0.2632	BRD-K93519076	0.1839	BRD-K24418561	0.2739	tegaserod
54	nemonapride	0.2508	BRD-K08844227	0.1883	NSC-3852	0.1971	ALX-5407	0.4003	BRD-K01754917	0.2781	BRD-K31632228	0.2163	BRD-K28826127	0.3126	BRD-K97006656	0.2783	BRD-K13196166	0.2372	BRD-K58245454	0.2484	amtolmetin-guacil	0.276	BRD-K68731395	0.2503	SR-27897	0.3838	BRD-K58275986	0.2557	BRD-K82107155	0.2046	BRD-K71672234	0.2889	erteberel	0.271	doxofylline	0.2285	BRD-K15977595	0.2973	BRD-K76425766	0.3899	BRD-K92349794	0.402	BRD-K88421348	0.2628	BRD-K86800060	0.1838	BRD-K37940862	0.2735	BRD-K39328339
55	PF-03084014	0.2507	BRD-K31883990	0.1882	puromycin	0.1968	BRD-K43684831	0.4	BRD-K31530457	0.2779	BRD-K84798689	0.2162	BRD-A44244100	0.3124	TL-AA09	0.2778	BRD-K70315531	0.237	BRD-K44797874	0.2484	ST-059620	0.2757	BRD-K31483891	0.2499	alaproclate	0.3827	BRD-K61363662	0.2556	BRD-K58300049	0.2046	BRD-K24156250	0.2886	adenosine	0.2708	BRD-K72843176	0.2268	BRD-K52049165	0.2959	BRD-K78056905	0.3877	BRD-K62372121	0.4009	BRD-K24025166	0.2618	BRD-K44177822	0.1836	BRD-U86222656	0.2731	BRD-K10748141
56	levetiracetam	0.2491	BRD-K22598343	0.1881	SA-25547	0.1967	vinpocetine	0.3982	BRD-K28483134	0.2779	BRD-K99034771	0.2158	YM-976	0.3113	PYM-50028	0.2778	BRD-K86371068	0.237	BRD-A20208638	0.248	BRD-K43390080	0.2748	BRD-K61881697	0.2494	rotundine	0.3816	BRD-K28916436	0.2554	LY-215490	0.2038	triciribine	0.2883	cinaciguat	0.27	tazarotene	0.2268	BRD-K97746859	0.2954	GSK-J2	0.3868	BRD-K25147028	0.4005	BRD-K38766433	0.2616	BRD-K32593492	0.1833	F-1566-0341	0.2724	BRD-K28366633
57	ursodiol	0.2489	BRD-K19183365	0.188	cyclizine	0.1958	BRD-K27198844	0.3979	BRD-K99224100	0.2777	BRD-K74757268	0.2143	GDC-0834	0.3103	CG-930	0.2776	BRD-K73364700	0.2369	BRD-K09017160	0.2479	PT-630	0.2743	BRD-K70886325	0.2487	emedastine	0.3806	BRD-K10481024	0.2549	ICG-001	0.2038	BRD-K85888199	0.2879	penitrem-a	0.2698	ORG-9768	0.2268	BRD-K71460915	0.2935	BRD-K19875179	0.3838	BRD-K19608763	0.4003	BRD-K94521090	0.2614	BRD-K41674016	0.1833	BRD-A18411371	0.2713	BW-180C
58	BRD-K12778320	0.2483	BRD-K14823121	0.1877	AMG-517	0.1957	BRD-K70978931	0.3973	BRD-K90138084	0.2772	lodoxamide	0.2141	JQ-1-R	0.3083	BRD-K14236372	0.2773	BRD-K08558441	0.2356	BRD-K06367273	0.2478	BRD-K22698363	0.2742	BRD-K33451389	0.2483	naloxone-benzoylhydrazone	0.3801	BRD-K52152765	0.2547	BRD-K41170226	0.2032	BRD-K18043221	0.2877	sulbutiamine	0.2696	BRD-K55073475	0.2264	BRD-K94962552	0.2932	BRD-K56621049	0.3813	BRD-K76861469	0.4003	BRD-K69872823	0.2607	BRD-K75583553	0.1831	BRD-K17078647	0.2696	BRD-K63770300
59	oxiconazole	0.2482	BRD-K74316684	0.1877	BRD-K37846922	0.1957	NF-449	0.3972	BRD-K99728124	0.2764	pazufloxacin	0.2135	pramipexole	0.3081	BRD-A50287893	0.2772	BRD-K33217094	0.2354	BRD-K07396550	0.2476	BRD-K05068331	0.2738	BRD-A39407481	0.2482	oxybenzone	0.38	MI-2	0.2538	dexloxiglumide	0.2027	BCI-hydrochloride	0.2877	rebamipide	0.2696	BRD-K32801988	0.2262	BRD-K76415727	0.2922	BRD-K92666980	0.3782	BRD-K88583132	0.3992	BRD-K39435284	0.2606	BRD-K19710723	0.1827	K784-3188	0.268	BRD-A01528713
60	PRIMA1	0.2475	BRD-K37526858	0.1875	gambogic-acid	0.1953	grazoprevir	0.3971	VU-0365114-2	0.2762	O6-benzylguanine	0.2133	ondansetron	0.3076	BRD-K84924563	0.2767	BRD-K47228832	0.2354	BRD-K27263987	0.2472	BRD-K12942263	0.2735	BRD-K92356505	0.2476	BRD-K34431359	0.3794	BRD-K17107214	0.2528	BRD-K38634661	0.2026	BRD-K82839033	0.2877	BRD-K97808269	0.2688	BRD-K69179556	0.2259	BRD-K10748141	0.2904	hemado	0.3772	BRD-K39543844	0.3989	BRD-K42654859	0.2605	BRD-K40264914	0.1825	BRD-K36772364	0.2661	BRD-A26222320
61	metixene	0.247	BRD-K00350773	0.1871	EMF-sumo1-11	0.195	BYK-204165	0.397	BRD-K72713703	0.2747	manidipine	0.2132	dexfenfluramine	0.3076	tizanidine	0.2764	BRD-K65416492	0.2352	BRD-K50829918	0.2468	BRD-K64665684	0.2735	BRD-K87412446	0.247	BRD-K91516693	0.3758	BRD-K94476572	0.2528	BRD-K80012633	0.2022	CGP-71683	0.2872	lenvatinib	0.2679	BRD-K12531686	0.2256	BRD-K43418395	0.2902	mosapride	0.3764	BRD-K56240103	0.3979	BRD-K86232198	0.26	BRD-K12165191	0.1823	RJC-00245SC	0.266	BRD-K82662168
62	tolnaftate	0.2461	BRD-K17078647	0.1868	LY-2603618	0.1943	fadrozole	0.3952	BRD-K20798215	0.2736	rucinol	0.2128	quinapril	0.307	BRD-K61924304	0.2757	gimeracil	0.2351	Ro-106-9920	0.2468	ketotifen	0.2729	BRD-K92565319	0.2463	imiloxan	0.3751	BRD-K62372121	0.2524	triciribine	0.2017	heliomycin	0.2851	sparfloxacin	0.2678	UNC-2250	0.2252	BRD-K46820725	0.2894	NSC-693868	0.3747	BRD-K81801123	0.3976	BRD-K86008496	0.2598	BRD-K05542495	0.182	BRD-K63423329	0.265	BRD-A47816767
63	acrivastine	0.2456	BRD-K65392756	0.1864	BRD-K96088139	0.1941	dacarbazine	0.3951	BRD-K53508363	0.2736	BRD-K75971499	0.212	BRD-K51364219	0.3066	BRD-K74035204	0.2754	BRD-K19147816	0.2346	BRD-K54317642	0.2467	BRD-K22701871	0.272	BRD-K85528826	0.2462	BRD-K92712225	0.3729	BRD-K44061011	0.2518	BRD-K30312461	0.2016	CVF-SUMO-14	0.2851	trovafloxacin	0.2674	dorzolamide	0.2246	BRD-K43086600	0.2887	BRD-K21237738	0.3711	BRD-K93519076	0.3969	iq	0.2591	BRD-K29140223	0.1819	pyrvinium	0.2645	BRD-U86222656
64	PYM-50028	0.2444	penicillic-acid	0.1853	BRD-A86792397	0.1941	ipratropium	0.3933	BRD-K99349510	0.2736	BRD-A18411371	0.2119	amlexanox	0.3066	idelalisib	0.2751	BRD-K73430970	0.2346	BRD-K55164454	0.2463	anagrelide	0.272	BRD-K71460915	0.2458	BRD-K87730884	0.3724	BRD-K82521339	0.2508	BRD-K07350528	0.2012	BRD-K73008154	0.2849	BRD-K45481924	0.2669	BRD-K77517292	0.2244	BRD-K40103182	0.2885	fdcyd	0.3705	BRD-K60295429	0.3964	indinavir	0.2591	BRD-K90526956	0.1815	BRD-A43409498	0.2639	BRD-K76065617
65	BRD-K17059629	0.2435	BRD-K93830491	0.1851	pyrvinium	0.194	BRD-K56341841	0.393	BRD-K68347834	0.2735	mannitol-D	0.2115	YM-298198	0.3048	tolvaptan	0.2743	BRD-K36539857	0.2337	BRD-K93993174	0.2461	BRD-K21051792	0.2708	BRD-K94161851	0.2454	CPI-1189	0.3718	LJH-685	0.2506	BRD-K05153001	0.201	BRD-K05331696	0.2835	BRD-K37055263	0.2664	BRD-K93503664	0.2243	BRD-K47814830	0.2883	BRD-K42687792	0.3692	BRD-K59841546	0.3964	BRD-K45845217	0.2587	BRD-K64268886	0.1814	BRD-K23435841	0.2638	BRD-K28934562
66	BRD-K20215591	0.2432	BRD-K18645499	0.1846	penitrem-a	0.1928	SGX-523	0.3925	BRD-K44177822	0.2734	CPI-613	0.2113	FPL-55712	0.3046	ropinirole	0.2727	BRD-K04706894	0.2335	BRD-K85068586	0.2457	BRD-K43684831	0.2706	BRD-K30977850	0.2449	BRD-K92593565	0.3706	BRD-K24125966	0.25	salbutamol	0.2009	iodoacetic-acid	0.2835	MD-920	0.266	BRD-K67215210	0.2242	BRD-K83752863	0.2876	BRD-K98519396	0.369	BRD-K01759041	0.3954	BRD-K18128277	0.2585	BRD-K37276417	0.1814	BRD-K11269634	0.2638	methyl-benzethonium
67	BRD-K43610632	0.2424	BRD-K17553044	0.1844	chrysenequinone	0.1926	BRD-K67319066	0.3915	BRD-K61213827	0.2731	anandamide	0.2111	ketotifen	0.3046	IB-MECA	0.2727	BRD-K65729622	0.2333	BRD-K37526858	0.2447	levosulpiride	0.2705	BRD-K05639803	0.2446	voglibose	0.37	BRD-K80679698	0.2494	CCT-244747	0.2005	BRD-K45400577	0.2823	ceritinib	0.2652	BRD-K98123586	0.2237	BRD-K71184289	0.2868	pipamperone	0.3688	BRD-K56034970	0.3954	BRD-A00522887	0.2584	BRD-K72354054	0.1811	BRD-K19499941	0.2637	I-070759
68	lacosamide	0.2423	BRD-K03287885	0.1834	BJM-CSC-15	0.1921	BRD-K35296094	0.3907	BRD-K32451879	0.2726	BRD-K31939603	0.2111	BRD-K08388529	0.3041	baricitinib	0.2724	BRD-K16670438	0.2333	BRD-K69780027	0.2446	o-anisidinehcl	0.2704	BRD-K96075847	0.244	topiramate	0.3695	BRD-K36002293	0.2494	ouabain	0.1997	MG-132	0.2809	imipramine	0.2643	BRD-K89701103	0.2236	BRD-K43603649	0.2863	BRD-K78167523	0.3672	furegrelate	0.3947	BRD-K62577212	0.2576	BRD-K88590066	0.1811	BRD-K59333713	0.2623	decitabine
69	cinaciguat	0.2422	BRD-K74507776	0.1832	BRD-A09719808	0.1916	BRD-K12107412	0.3906	BRD-K34839715	0.2726	bezafibrate	0.211	gossypin	0.3035	etodolac	0.2724	BRD-K93457574	0.2319	BRD-K56116682	0.2446	BRD-K29178949	0.2701	BRD-K46965430	0.2439	BRD-K11031937	0.368	BRD-K55105453	0.2481	BRD-K98140933	0.1991	NSC-663284	0.2807	cinnarizine	0.262	BRD-K18269444	0.2234	BRD-K23434564	0.2862	BRD-K06023321	0.3665	BRD-K53774864	0.3938	BRD-A59009217	0.2575	BRD-K82758569	0.1809	tegaserod	0.2615	BRD-K74611044
70	nateglinide	0.2419	BRD-K00976973	0.1829	BRD-K31126514	0.1914	BRD-K22298558	0.3895	BRD-M78319284	0.2726	BRD-K61102114	0.2108	adatanserin	0.303	BRD-K70170026	0.2721	SN-38	0.2315	BRD-K92462786	0.2441	diethylcarbamazine	0.2697	BRD-K23673040	0.2438	FK-33-824	0.3668	BRD-K59587063	0.2479	BRD-K78484446	0.199	CVF-SUMO-11	0.2805	CGP-12177	0.2618	BRD-A40010674	0.2233	BRD-K45142472	0.2861	D-64406	0.3652	BRD-K26423054	0.3934	BRD-K76661445	0.2569	BRD-K19435356	0.1808	SSR-69071	0.2608	BRD-K80786583
71	BRD-K40117723	0.241	BRD-K60321290	0.1829	celastrol	0.1913	BRD-K85901675	0.3884	BRD-K45056520	0.2722	BRD-K07781799	0.2108	BRD-K30301272	0.3027	AS-605240	0.2717	BRD-K90094729	0.2313	BRD-K32535831	0.2441	tirofiban	0.2694	BRD-K52319351	0.2438	BRD-K70533557	0.3664	BRD-K28429328	0.2477	BRD-K97562463	0.1989	BRD-K37940862	0.2805	PYM-50028	0.2605	felodipine	0.2231	BRD-K53552465	0.286	BRD-K81647657	0.3626	BRD-K93486666	0.3933	BRD-K35098144	0.2565	BRD-K75909618	0.1806	BRD-K71935468	0.2602	BRD-K92317137
72	tolvaptan	0.2405	BRD-K04611090	0.1824	methylstat	0.1908	BRD-K07567566	0.3881	BRD-K64860758	0.272	KIN001-260	0.2106	BRD-K67155745	0.3026	PF-5274857	0.2714	BRD-K33379484	0.2313	BRD-K38209615	0.2435	BRD-K47748211	0.2683	BRD-K17441474	0.2438	BRD-K60857329	0.366	BRD-K87277021	0.2472	BRD-K95352812	0.1989	BRD-K94991378	0.2804	cyclizine	0.2599	furosemide	0.2224	BRD-K85236313	0.2853	U-0124	0.3616	BRD-K93611325	0.3933	BRD-K31521981	0.2564	BRD-K40332193	0.1805	CMPD-1	0.2602	BRD-A68065211
73	BRD-K78438852	0.2405	BRD-K41707029	0.1824	necrosulfonamide	0.1908	ranitidine	0.3878	BRD-K10917236	0.2717	BRD-M88804565	0.2104	BRD-K06020002	0.3018	anastrozole	0.2712	BRD-K92804652	0.2311	BRD-K63920153	0.2433	lamivudine	0.2682	mesulergine	0.2435	BRD-K87930002	0.3659	BRD-K10820981	0.247	BRD-K02446652	0.1988	K784-3131	0.2803	NVP-BGJ398	0.2596	BRD-K93680063	0.2212	BRD-K50400833	0.2851	BRD-K57443339	0.3602	BRD-K70237115	0.3928	BRD-K08723967	0.2562	BRD-K17765399	0.1803	BRD-K52054012	0.2595	BRD-K55169051
74	CX-516	0.2398	BRD-K84990603	0.1823	BRD-K18722736	0.1907	BRD-K24965236	0.3877	galeterone	0.2706	zosuquidar	0.2099	desoxypeganine	0.3008	BRD-K76661445	0.2703	BRD-K93611325	0.2309	BRD-K91491104	0.2432	palonosetron	0.2676	BRD-K66324291	0.2433	cianidanol	0.3645	BRD-K41306114	0.2462	BRD-K01166365	0.1985	BRD-K77547920	0.279	phenytoin	0.2592	BRD-K47821225	0.221	BRD-K65597286	0.2849	BRD-K52695588	0.3563	BRD-K64717502	0.3925	BRD-K25538169	0.2553	BRD-K22720379	0.1802	MD-II-051	0.2588	BRD-A09719808
75	dinoprost	0.2397	CCT036477	0.1818	EMF-sumo1-39	0.1906	retapamulin	0.3876	BNTX	0.2704	moxidectin	0.2096	resorcinol	0.3004	BRD-K26634905	0.2702	BRD-K73296174	0.2304	BRD-K48066866	0.2431	glipizide	0.2675	BRD-K54790089	0.2431	BRD-K54837058	0.3629	BRD-K66577743	0.2455	BRD-K05156496	0.1983	BRD-K08448573	0.2788	rivastigmine	0.2591	SU-014813	0.2206	BRD-K42814713	0.2844	BRD-K35920785	0.3561	BRD-K52335877	0.3925	BRD-K94273044	0.2551	BRD-K60295429	0.1801	BRD-K95352812	0.2584	pyrvinium
76	BRD-K28728910	0.2395	MD-041	0.1817	BRD-A94297859	0.1903	alizapride	0.3875	BRD-K67236950	0.2697	urea	0.2091	indinavir	0.3001	BRD-K75772626	0.2693	alizapride	0.2302	BRD-K87942399	0.2421	BRD-K06020002	0.2673	BRD-K95900761	0.2429	GW-2580	0.3615	BRD-K62170825	0.2454	BRD-K53552465	0.1982	BRD-K78062244	0.2788	CTS-1027	0.2576	BRD-K85449516	0.2205	BRD-K38557431	0.2842	BRD-K40075475	0.3561	BRD-K52310606	0.3917	BRD-A16119053	0.2548	BRD-K89000102	0.1793	heliomycin	0.2584	AV-412
77	BRD-K02050740	0.239	BRD-K11013450	0.1817	ST-4062971	0.19	BRD-K03810133	0.3873	BRD-K66762690	0.2696	labetalol	0.2088	propentofylline	0.2999	BRD-K33396764	0.2691	granisetron	0.23	BRD-K57035236	0.2414	BRD-K42862653	0.2673	BRD-K00853241	0.2411	BRD-K38424085	0.3608	BRD-K62114978	0.245	BRD-K72451865	0.1981	BRD-K92317137	0.2777	dazoxiben	0.2572	BRD-K09721867	0.2203	BRD-K30117087	0.2841	BRD-K61627029	0.356	BRD-K39153737	0.3916	BRD-K74506898	0.2542	BRD-K65464642	0.1793	devazepide	0.2581	BRD-K44309337
78	conivaptan	0.2382	BRD-K90094729	0.1816	nelfinavir	0.1897	minoxidil	0.3873	BRD-K86545229	0.2687	lorcaserin	0.2087	lapatinib	0.2995	BRD-A81552806	0.269	BRD-K62504352	0.2299	BRD-K28846321	0.2413	JW-55	0.2671	BRD-K98993678	0.2402	BRD-K80467627	0.3607	BRD-K04531886	0.245	BRD-K53932786	0.198	BRD-K79390395	0.277	palomid-529	0.2571	BRD-K59188100	0.2201	BRD-K87990170	0.2831	ICI-174864	0.3556	BRD-K25045770	0.3912	BRD-K14216332	0.2539	BRD-K43051162	0.1791	CVF-SUMO-14	0.2578	BRD-K72336314
79	telbivudine	0.2376	BRD-K92317137	0.1814	ticagrelor	0.1895	imiquimod	0.3872	BRD-K82509605	0.2683	BRD-K72966614	0.2076	lorcaserin	0.299	SA-424763	0.2689	alclofenac	0.2296	BRD-K86149906	0.2413	BRD-K56269643	0.267	BRD-K26108750	0.2399	BRD-K47821225	0.3606	BRD-K34710061	0.2449	amikacin	0.1979	BRD-K62459624	0.277	PRT-062070	0.257	BRD-K47261271	0.2198	BRD-K93337444	0.2829	SAL-1	0.3536	BRD-K68495784	0.3903	BRD-K32913479	0.2536	BRD-K33297438	0.1789	KU-C104337	0.2572	BRD-K23793049
80	IB-MECA	0.2375	BRD-K31903015	0.1814	trimipramine	0.1894	BRD-K42809349	0.3865	BRD-K24669989	0.2678	LY-2886721	0.2051	LY-364947	0.2985	moracizine	0.2677	BRD-K69048559	0.2296	BRD-K25039453	0.2412	BRD-A08789708	0.2669	BRD-K23461342	0.2394	BRD-M88804565	0.3579	anacardic-acid	0.2445	BRD-K19166598	0.1976	thiostrepton	0.2769	apafant	0.2569	zaprinast	0.2192	BRD-K67261586	0.2825	selegiline	0.3533	BRD-K72216066	0.3899	BRD-A12830281	0.2536	BRD-K76997656	0.1788	BRD-K79652816	0.2571	BRD-K10640729
81	naftifine	0.2375	BRD-K04706894	0.1813	BRD-K28366633	0.1892	Y-27632	0.3857	BRD-K44193634	0.2674	BRD-K20220643	0.2051	atomoxetine	0.2978	BRD-K78238858	0.2673	BRD-K10460649	0.2295	BRD-K31758107	0.2411	BRD-K96817767	0.2661	BRD-K87853964	0.2393	BRD-K62504352	0.3577	BRD-K74292317	0.2437	BRD-K24977393	0.1973	BRD-K74611044	0.2768	metixene	0.2568	BRD-K24379297	0.2189	BRD-K31483891	0.2823	BRD-K78481586	0.353	BRD-K14868348	0.3893	BRD-K41548770	0.2535	BRD-K40894545	0.1786	I-606061	0.2567	BRD-K77547920
82	BRD-K32078195	0.2372	SGC-0946	0.1813	BRD-K68313733	0.1887	SB-239063	0.3856	BRD-K18567420	0.267	gimeracil	0.2046	BRD-A95904137	0.2971	sildenafil	0.2664	BRD-K59587063	0.2293	BRD-K45042519	0.2411	TL-AA09	0.266	BRD-K12709183	0.2389	DMP-777	0.3576	BRD-K51087734	0.2428	BRD-K54837534	0.1971	calmidazolium	0.2767	PF-03049423	0.2565	BRD-K85392247	0.2189	BRD-K05181466	0.2822	BRD-K40389799	0.3524	BRD-K25954314	0.3885	BRD-K14216093	0.2533	BRD-K00540336	0.1783	BRD-A40431293	0.2562	BRD-K06765193
83	BRD-K53500355	0.2365	BRD-K15907840	0.1812	artemether	0.1886	BRD-A79316179	0.3852	BRD-K26393435	0.2663	BRD-K29251608	0.2042	tasquinimod	0.2969	BRD-K88069191	0.2663	BRD-K28465224	0.2291	BRD-K24206299	0.241	EMF-sumo1-5	0.2657	ARRY-334543	0.2389	BRD-K38188442	0.3569	BRD-K69423881	0.2425	bruceantin	0.197	BRD-K66541472	0.2754	safinamide	0.2563	zonisamide	0.2184	BRD-K03901181	0.2817	BRD-K97951054	0.3499	BRD-K03028122	0.3876	BRD-K66324291	0.2529	BRD-K74556269	0.1782	thiomersal	0.2558	BRD-K01371603
84	phenylbutyrate	0.2362	BRD-K87920761	0.1812	apafant	0.1884	BRD-K21051792	0.3845	BRD-K28814368	0.2663	BRD-K22210218	0.2042	BRD-K28905117	0.2965	BRD-K48102350	0.2663	BRD-K93032100	0.2281	BRD-K94777797	0.241	dienestrol	0.2657	BRD-K44292107	0.2389	BRD-A57536034	0.3555	BRD-K01639343	0.2423	BRD-K05261060	0.1969	BRD-K91197462	0.2753	bifemelane	0.2562	BRD-K24220535	0.2183	BRD-K92124212	0.2804	BRD-K61158263	0.3494	BRD-K74512976	0.3875	BRD-K67261586	0.2529	BRD-K13660244	0.1782	BRD-K20918933	0.2547	BNTX
85	pemirolast	0.2354	etoposide	0.1812	BRD-K55722623	0.1884	isradipine	0.3844	BRD-K68313733	0.2662	BRD-K20600965	0.2037	valdecoxib	0.2962	BRD-K39099034	0.2651	BRD-K28795679	0.2278	BRD-K93101873	0.2409	teneligliptin	0.2652	BRD-K29771129	0.2379	BRD-K89699317	0.3549	BRD-K22673215	0.2422	BRD-K11844807	0.1969	BRD-K59333713	0.274	BRD-K65694520	0.2555	BRD-K50941200	0.2181	BRD-K65494150	0.2803	KU-C104491	0.3493	BRD-A17043706	0.3874	BRD-K45342423	0.2528	BRD-K70068608	0.1782	BRD-K82732294	0.2546	SA-3676
86	2-iminobiotin	0.2349	BRD-K31632228	0.1809	securinine	0.188	felodipine	0.3844	BRD-K91836330	0.2659	D-serine	0.2037	streptozotocin	0.2962	BRD-A28932952	0.2651	BRD-K33606963	0.2274	BRD-K61383885	0.2404	BRD-K21355275	0.2652	BRD-K22778942	0.2377	BRD-K33451389	0.3542	BRD-K22062326	0.242	BRD-K76135327	0.1968	BRD-K86961442	0.2738	GSK-256066	0.2552	L-701324	0.2177	BRD-K57202089	0.2792	BRD-K75418381	0.3485	BRD-K87314084	0.3871	BRD-K86124549	0.2526	BRD-K61978712	0.1779	ryuvidine	0.254	BRD-K59671190
87	tirasemtiv	0.2348	BRD-K97733472	0.1807	BRD-K27169919	0.1879	WH-4023	0.3841	BRD-K10634221	0.2659	BRD-K48031880	0.2033	BRD-K98991361	0.2958	ML-161	0.2651	BRD-K70050144	0.2274	BRD-K77601667	0.2396	yohimbine	0.2641	BRD-K75649446	0.2372	anandamide	0.3539	BRD-K55385841	0.2416	BRD-K08448573	0.1965	BRD-K25517783	0.2734	nemonapride	0.255	BRD-K10925833	0.2176	BRD-K88856685	0.279	lomatin	0.3481	BRD-K60635455	0.387	BRD-K75844518	0.2526	BRD-K75111717	0.1778	BVT-948	0.2536	BRD-A47428621
88	valsartan	0.2346	BRD-K70868272	0.1802	BRD-K68319707	0.1874	SR-57227A	0.384	BRD-K73027631	0.2654	BRD-K98824517	0.2032	BRD-K73680186	0.2953	flecainide	0.2648	BRD-K37000177	0.2272	BRD-K27525788	0.2394	BRD-K31783246	0.2639	gossypol	0.2369	BRD-K17410712	0.3524	BRD-K77011363	0.2415	BRD-K05639803	0.1962	AG-592	0.2731	cisapride	0.2544	demeclocycline	0.2175	BRD-K61881697	0.2789	BRD-K92748025	0.3471	BRD-K30079954	0.3863	grazoprevir	0.2525	BRD-K49166646	0.1777	ST-056792	0.2534	BRD-K02549628
89	tesaglitazar	0.2338	BRD-K61934967	0.1801	setiptiline	0.187	BRD-K95672449	0.3839	BRD-K55853030	0.2648	BRD-K18623962	0.2031	BRD-K22698363	0.295	chlorpropamide	0.2648	BRD-K88638940	0.2268	BRD-K88973556	0.2392	KU-55933	0.2637	PF-03814735	0.2365	BRD-K80789291	0.3521	BRD-K94881465	0.2407	BRD-K51707293	0.1957	BRD-K78843060	0.2731	RITA	0.2537	BRD-K70153099	0.2172	BRD-K12384030	0.2788	BRD-K83435763	0.3469	BRD-K17299182	0.3861	BRD-K47762331	0.2524	BRD-K10812033	0.1775	BRD-K99220724	0.2528	BRD-K76015448
90	lisinopril	0.2336	BRD-K26594332	0.1798	BRD-K78062244	0.1869	lorglumide	0.3834	BRD-K89089981	0.2646	I-606061	0.2031	hydroxychloroquine	0.2948	benzydamine	0.2647	PF-573228	0.226	BRD-K98087319	0.239	PD-98059	0.2635	BRD-A57536034	0.2359	CP-91149	0.3521	BRD-K70924576	0.2407	BRD-K35560933	0.1956	BRD-K98189856	0.2725	DPCPX	0.2537	BRD-K51934291	0.2166	BRD-K54752947	0.2786	KU-C104487	0.3445	BRD-K84246050	0.3855	BRD-K74537058	0.2521	BRD-K47030799	0.1774	BRD-K59239787	0.2527	RJC-00245SC
91	fosamprenavir	0.2335	manumycin-a	0.1789	BRD-K91787616	0.1869	BRD-K56285711	0.3828	BRD-K43981353	0.264	sacubitril	0.2026	CB-10-277	0.2946	semagacestat	0.2641	BRD-K96047861	0.2259	BRD-K36763492	0.2381	CG-930	0.2625	BRD-K11165361	0.2353	BRD-K16512302	0.3511	BRD-K90846035	0.2407	BRD-K36726853	0.1955	BRD-K53932786	0.2724	erythrosine	0.2537	BRD-K87742870	0.2164	BRD-K72646819	0.278	BRD-K91134378	0.3438	BRD-K27692586	0.3849	BRD-A79316179	0.2517	BRD-K14383710	0.1768	MD-II-008-P	0.2522	BRD-K57205873
92	tolazamide	0.2333	BRD-K45677596	0.1788	BRD-K22052171	0.1866	BRD-K56943062	0.3824	pridinol	0.2639	API-001	0.2019	ipratropium	0.2937	iniparib	0.2634	PF-03814735	0.2254	BRD-K78310246	0.238	OVE-238	0.2623	BRD-K14087001	0.2345	CI-966	0.3504	BRD-K29519734	0.2404	BRD-K87269010	0.1952	BRD-A81407814	0.2714	BRD-K19639492	0.2536	BRD-K90625171	0.2155	BRD-K74259627	0.2778	ARG-CSC-81	0.3423	BRD-K84788922	0.3848	BRD-K54453373	0.2514	BRD-K05157842	0.1768	BRD-K28366633	0.2517	NSC-663284
93	BRD-K30989303	0.2331	BRD-K43922968	0.1788	BRD-K23220745	0.1865	GDC-0834	0.3819	BRD-K58977196	0.2636	indirubin	0.2016	BRD-K47903820	0.2933	BRD-K91189798	0.2633	BRD-K10416099	0.2248	BRD-K58680513	0.238	methoxsalen	0.262	BRD-K60850201	0.2345	dacarbazine	0.35	BRD-K58787433	0.2403	BRD-K45833502	0.1949	BRD-K76015448	0.271	acyclovir	0.2535	diphenidol	0.215	BRD-A76904477	0.2777	BRD-K73315009	0.3398	BRD-K93008833	0.3848	BRD-K85641667	0.2513	BRD-K78023266	0.1764	SA-1447005	0.2516	BRD-K36772364
94	BRD-K20183527	0.2323	BRD-K40222892	0.1782	benzbromarone	0.1865	BRD-K51003626	0.3819	BRD-A58924247	0.2634	BRD-K73430970	0.201	MW-STK33-4C	0.2933	ursodiol	0.2626	BRD-K88104720	0.2245	BRD-K11269634	0.2378	BRD-K27265817	0.2618	BRD-K24396733	0.2341	BRD-K71007902	0.3499	KIN001-242	0.24	BRD-K55260239	0.1946	BRD-K76541957	0.2703	acrivastine	0.2529	BRD-K09250647	0.2145	BRD-K66821167	0.2774	BRD-K16714380	0.3362	BRD-K14207150	0.3845	BRD-A48015106	0.2511	BRD-K34513690	0.1764	BRD-K25081034	0.2514	BRD-K31706415
95	nefazodone	0.2318	BRD-K76522065	0.178	I-606061	0.1863	zebularine	0.3816	2-iminobiotin	0.2631	moclobemide	0.2004	TWS-119	0.2926	BRD-K70960308	0.2624	BRD-A01759464	0.2243	BRD-K34519170	0.2369	BRD-K07307589	0.2616	BRD-K49325049	0.2341	itopride	0.3493	BRD-K20984459	0.2397	BRD-K54790089	0.194	BRD-K07259155	0.2703	tipiracil	0.2529	telcagepant	0.2142	BRD-K32916996	0.2767	BRD-K79532217	0.3359	BRD-K73531877	0.3835	BRD-K56357490	0.251	BRD-K16229712	0.1762	BRD-K70039231	0.2509	BRD-A18411371
96	BRD-K21412571	0.2318	BRD-K03659510	0.1779	BRD-K38932508	0.186	telmisartan	0.3815	BRD-K58756877	0.2626	BRD-K42296822	0.2002	BRD-K03265347	0.2921	levonorgestrel	0.2621	propylthiouracil	0.2238	BRD-K41714444	0.2369	BRD-K26094217	0.2612	BRD-K59078001	0.2322	BRD-K02117849	0.3475	BRD-K66659401	0.2393	BRD-A73559168	0.1938	carfilzomib	0.2698	estramustine-phosphate	0.252	BRD-K85724483	0.2141	BRD-A14803952	0.2766	BRD-A68820570	0.3349	BRD-K20259776	0.3832	BRD-K99978187	0.2509	BRD-A94567954	0.1761	ixazomib	0.2507	BRD-A49680073
97	SA-244587	0.2316	BRD-K98824517	0.1778	aclidinium	0.1857	BRD-K10871135	0.3813	BRD-K56943789	0.2625	methyl-methacrylate	0.1997	BRD-K08941280	0.292	phenylbutyrate	0.2618	BRD-K39390441	0.2232	BRD-K68618894	0.2364	BRD-K20986251	0.261	BRD-K54903703	0.2322	BRD-K10925833	0.3468	BRD-K48699175	0.2391	BRD-K38706080	0.1936	BRD-K28934562	0.2692	acifran	0.2516	BRD-K45134469	0.2135	BRD-K00363054	0.2764	idelalisib	0.3348	BRD-A82976259	0.3829	BRD-K12531686	0.2505	BRD-K54964687	0.1757	BRD-K54850621	0.2505	BRD-K09528868
98	agomelatine	0.2315	BRD-K34739404	0.1778	BRD-K85266146	0.1855	BRD-K90208654	0.3797	BRD-K51898276	0.2625	adapalene	0.1997	diclofenac	0.2918	BRD-K59188100	0.2618	BRD-K32511780	0.2228	BRD-K28059618	0.236	camicinal	0.261	BRD-K97562463	0.2321	isradipine	0.3467	BRD-A69097282	0.2391	BRD-K45612428	0.1935	BRD-K28366633	0.2689	famprofazone	0.251	etacrynic-acid	0.2127	BRD-K32506050	0.2762	BRD-K30377297	0.3342	BRD-K19225848	0.3817	BRD-K24167233	0.2504	BRD-K28140275	0.1755	BRD-K05153001	0.249	ST-4029573
99	BRD-K64345025	0.2313	BRD-K10416099	0.1777	BG-FA-0953	0.1855	VX-745	0.3796	BRD-K35193502	0.2624	YM-298198	0.1996	dropropizine	0.2917	quinine	0.2617	BRD-K68618340	0.2226	BRD-K15792876	0.2357	BRD-K84104483	0.2602	BRD-K98601267	0.2319	BRD-K36298208	0.3464	BRD-A97608543	0.2391	BRD-K72843176	0.1935	BRD-K89224880	0.2686	BRD-K52186107	0.2506	BRD-K78657294	0.2124	BRD-K22778942	0.2758	BRD-K12189280	0.334	BRD-K31222955	0.3815	BRD-K32916996	0.2502	BRD-K40708745	0.1753	BRD-K85888199	0.2486	3-Cl-AHPC
100	ZK-200775	0.2312	BRD-K20918933	0.1776	mepivacaine	0.1853	JW-55	0.3795	BRD-A42966393	0.2623	sulfasalazine	0.1996	GS-9973	0.2915	BRD-K22298558	0.2614	BRD-K31883990	0.2225	BRD-K64823749	0.2353	BRD-A12830281	0.2599	BRD-K67037986	0.2313	phensuximide	0.3456	BRD-K86966177	0.239	BRD-K68087668	0.1934	BRD-K68328788	0.2686	climbazole	0.25	BRD-K07939054	0.2118	BRD-A66369147	0.2755	BRD-K09641927	0.3303	BRD-K33177501	0.3805	BRD-K08141534	0.2495	BRD-K47874568	0.175	BRD-K14622703	0.2473	KM-03949SC
[truncated: 273 more columns]
